# Supplementary material for: Prime editing of the β1 adrenoceptor in the brain restores physiological REM sleep in a mouse model of Alzheimer’s disease
Source: Nat Commun. 2025 Dec 9;16:10973. doi: 10.1038/s41467-025-65964-w (PMC12689628; doi:10.1038/s41467-025-65964-w)
Supplement: Supplementary file 4 — Source data [file 41467_2025_65964_MOESM4_ESM.xlsx]

## Sheet: Figure1
panel_ID	experiment_type	sample_ID	sample_type	sample_origin	replicate_ID	replicate_type	sex	analysis_method	plotted_value	unit	data_displayed	Verification-of-normality	associated p-value	statistical_analysis
a	in vitro prime editing editing in HEK-Adrb1 cell lines	PE2-pegRNA1_r001	DNA	HEK293T-Adrb1	#1	biological	n/a	deep amplicon sequencing	20.2	% correct editing	mean±standard deviation	n/a	n/a	n/a
a	in vitro prime editing editing in HEK-Adrb1 cell lines	PE2-pegRNA1_r002	DNA	HEK293T-Adrb1	#2	biological	n/a	deep amplicon sequencing	17.33	% correct editing	mean±standard deviation	n/a	n/a	n/a
a	in vitro prime editing editing in HEK-Adrb1 cell lines	PE2-pegRNA1_r003	DNA	HEK293T-Adrb1	#3	biological	n/a	deep amplicon sequencing	15.35	% correct editing	mean±standard deviation	n/a	n/a	n/a
a	in vitro prime editing editing in HEK-Adrb1 cell lines	PE2-pegRNA1_r004	DNA	HEK293T-Adrb1	#4	biological	n/a	deep amplicon sequencing	16.41	% correct editing	mean±standard deviation	n/a	n/a	n/a
a	in vitro prime editing editing in HEK-Adrb1 cell lines	PE2-pegRNA2_r001	DNA	HEK293T-Adrb1	#1	biological	n/a	deep amplicon sequencing	15.31	% correct editing	mean±standard deviation	n/a	n/a	n/a
a	in vitro prime editing editing in HEK-Adrb1 cell lines	PE2-pegRNA2_r002	DNA	HEK293T-Adrb1	#2	biological	n/a	deep amplicon sequencing	16.62	% correct editing	mean±standard deviation	n/a	n/a	n/a
a	in vitro prime editing editing in HEK-Adrb1 cell lines	PE2-pegRNA2_r003	DNA	HEK293T-Adrb1	#3	biological	n/a	deep amplicon sequencing	21.15	% correct editing	mean±standard deviation	n/a	n/a	n/a
a	in vitro prime editing editing in HEK-Adrb1 cell lines	PE2-pegRNA2_r004	DNA	HEK293T-Adrb1	#4	biological	n/a	deep amplicon sequencing	15.09	% correct editing	mean±standard deviation	n/a	n/a	n/a
a	in vitro prime editing editing in HEK-Adrb1 cell lines	PE2-pegRNA3_r001	DNA	HEK293T-Adrb1	#1	biological	n/a	deep amplicon sequencing	15.14	% correct editing	mean±standard deviation	n/a	n/a	n/a
a	in vitro prime editing editing in HEK-Adrb1 cell lines	PE2-pegRNA3_r002	DNA	HEK293T-Adrb1	#2	biological	n/a	deep amplicon sequencing	14.25	% correct editing	mean±standard deviation	n/a	n/a	n/a
a	in vitro prime editing editing in HEK-Adrb1 cell lines	PE2-pegRNA3_r003	DNA	HEK293T-Adrb1	#3	biological	n/a	deep amplicon sequencing	11.71	% correct editing	mean±standard deviation	n/a	n/a	n/a
a	in vitro prime editing editing in HEK-Adrb1 cell lines	PE2-pegRNA3_r004	DNA	HEK293T-Adrb1	#4	biological	n/a	deep amplicon sequencing	19.7	% correct editing	mean±standard deviation	n/a	n/a	n/a
a	in vitro prime editing editing in HEK-Adrb1 cell lines	PE2-pegRNA4_r001	DNA	HEK293T-Adrb1	#1	biological	n/a	deep amplicon sequencing	17.67	% correct editing	mean±standard deviation	n/a	n/a	n/a
a	in vitro prime editing editing in HEK-Adrb1 cell lines	PE2-pegRNA4_r002	DNA	HEK293T-Adrb1	#2	biological	n/a	deep amplicon sequencing	16.64	% correct editing	mean±standard deviation	n/a	n/a	n/a
a	in vitro prime editing editing in HEK-Adrb1 cell lines	PE2-pegRNA4_r003	DNA	HEK293T-Adrb1	#3	biological	n/a	deep amplicon sequencing	16.95	% correct editing	mean±standard deviation	n/a	n/a	n/a
a	in vitro prime editing editing in HEK-Adrb1 cell lines	PE2-pegRNA4_r004	DNA	HEK293T-Adrb1	#4	biological	n/a	deep amplicon sequencing	12.4	% correct editing	mean±standard deviation	n/a	n/a	n/a
a	in vitro prime editing editing in HEK-Adrb1 cell lines	PE2-pegRNA5_r001	DNA	HEK293T-Adrb1	#1	biological	n/a	deep amplicon sequencing	14.57	% correct editing	mean±standard deviation	n/a	n/a	n/a
a	in vitro prime editing editing in HEK-Adrb1 cell lines	PE2-pegRNA5_r002	DNA	HEK293T-Adrb1	#2	biological	n/a	deep amplicon sequencing	9.93	% correct editing	mean±standard deviation	n/a	n/a	n/a
a	in vitro prime editing editing in HEK-Adrb1 cell lines	PE2-pegRNA5_r003	DNA	HEK293T-Adrb1	#3	biological	n/a	deep amplicon sequencing	14.58	% correct editing	mean±standard deviation	n/a	n/a	n/a
a	in vitro prime editing editing in HEK-Adrb1 cell lines	PE2-pegRNA5_r004	DNA	HEK293T-Adrb1	#4	biological	n/a	deep amplicon sequencing	13.98	% correct editing	mean±standard deviation	n/a	n/a	n/a
a	in vitro prime editing editing in HEK-Adrb1 cell lines	PE2-pegRNA6_r001	DNA	HEK293T-Adrb1	#1	biological	n/a	deep amplicon sequencing	14.38	% correct editing	mean±standard deviation	n/a	n/a	n/a
a	in vitro prime editing editing in HEK-Adrb1 cell lines	PE2-pegRNA6_r002	DNA	HEK293T-Adrb1	#2	biological	n/a	deep amplicon sequencing	9.55	% correct editing	mean±standard deviation	n/a	n/a	n/a
a	in vitro prime editing editing in HEK-Adrb1 cell lines	PE2-pegRNA6_r003	DNA	HEK293T-Adrb1	#3	biological	n/a	deep amplicon sequencing	17.34	% correct editing	mean±standard deviation	n/a	n/a	n/a
a	in vitro prime editing editing in HEK-Adrb1 cell lines	PE2-pegRNA6_r004	DNA	HEK293T-Adrb1	#4	biological	n/a	deep amplicon sequencing	15.06	% correct editing	mean±standard deviation	n/a	n/a	n/a
a	in vitro prime editing editing in HEK-Adrb1 cell lines	PE3(-3)-pegRNA1_r001	DNA	HEK293T-Adrb1	#1	biological	n/a	deep amplicon sequencing	26.54	% correct editing	mean±standard deviation	n/a	n/a	n/a
a	in vitro prime editing editing in HEK-Adrb1 cell lines	PE3(-3)-pegRNA1_r002	DNA	HEK293T-Adrb1	#2	biological	n/a	deep amplicon sequencing	30.73	% correct editing	mean±standard deviation	n/a	n/a	n/a
a	in vitro prime editing editing in HEK-Adrb1 cell lines	PE3(-3)-pegRNA1_r003	DNA	HEK293T-Adrb1	#3	biological	n/a	deep amplicon sequencing	20.57	% correct editing	mean±standard deviation	n/a	n/a	n/a
a	in vitro prime editing editing in HEK-Adrb1 cell lines	PE3(-3)-pegRNA2_r001	DNA	HEK293T-Adrb1	#1	biological	n/a	deep amplicon sequencing	24.39	% correct editing	mean±standard deviation	n/a	n/a	n/a
a	in vitro prime editing editing in HEK-Adrb1 cell lines	PE3(-3)-pegRNA2_r002	DNA	HEK293T-Adrb1	#2	biological	n/a	deep amplicon sequencing	26.11	% correct editing	mean±standard deviation	n/a	n/a	n/a
a	in vitro prime editing editing in HEK-Adrb1 cell lines	PE3(-3)-pegRNA2_r003	DNA	HEK293T-Adrb1	#3	biological	n/a	deep amplicon sequencing	27.36	% correct editing	mean±standard deviation	n/a	n/a	n/a
a	in vitro prime editing editing in HEK-Adrb1 cell lines	PE3(-3)-pegRNA3_r001	DNA	HEK293T-Adrb1	#1	biological	n/a	deep amplicon sequencing	21.58	% correct editing	mean±standard deviation	n/a	n/a	n/a
a	in vitro prime editing editing in HEK-Adrb1 cell lines	PE3(-3)-pegRNA3_r002	DNA	HEK293T-Adrb1	#2	biological	n/a	deep amplicon sequencing	23.67	% correct editing	mean±standard deviation	n/a	n/a	n/a
a	in vitro prime editing editing in HEK-Adrb1 cell lines	PE3(-3)-pegRNA3_r003	DNA	HEK293T-Adrb1	#3	biological	n/a	deep amplicon sequencing	28.63	% correct editing	mean±standard deviation	n/a	n/a	n/a
a	in vitro prime editing editing in HEK-Adrb1 cell lines	PE3(-3)-pegRNA4_r001	DNA	HEK293T-Adrb1	#1	biological	n/a	deep amplicon sequencing	26.25	% correct editing	mean±standard deviation	n/a	n/a	n/a
a	in vitro prime editing editing in HEK-Adrb1 cell lines	PE3(-3)-pegRNA4_r002	DNA	HEK293T-Adrb1	#2	biological	n/a	deep amplicon sequencing	31.17	% correct editing	mean±standard deviation	n/a	n/a	n/a
a	in vitro prime editing editing in HEK-Adrb1 cell lines	PE3(-3)-pegRNA4_r003	DNA	HEK293T-Adrb1	#3	biological	n/a	deep amplicon sequencing	26.92	% correct editing	mean±standard deviation	n/a	n/a	n/a
a	in vitro prime editing editing in HEK-Adrb1 cell lines	PE3(-3)-pegRNA5_r001	DNA	HEK293T-Adrb1	#1	biological	n/a	deep amplicon sequencing	21.8	% correct editing	mean±standard deviation	n/a	n/a	n/a
a	in vitro prime editing editing in HEK-Adrb1 cell lines	PE3(-3)-pegRNA5_r002	DNA	HEK293T-Adrb1	#2	biological	n/a	deep amplicon sequencing	28.24	% correct editing	mean±standard deviation	n/a	n/a	n/a
a	in vitro prime editing editing in HEK-Adrb1 cell lines	PE3(-3)-pegRNA5_r003	DNA	HEK293T-Adrb1	#3	biological	n/a	deep amplicon sequencing	25.66	% correct editing	mean±standard deviation	n/a	n/a	n/a
a	in vitro prime editing editing in HEK-Adrb1 cell lines	PE3(-3)-pegRNA6_r001	DNA	HEK293T-Adrb1	#1	biological	n/a	deep amplicon sequencing	22.83	% correct editing	mean±standard deviation	n/a	n/a	n/a
a	in vitro prime editing editing in HEK-Adrb1 cell lines	PE3(-3)-pegRNA6_r002	DNA	HEK293T-Adrb1	#2	biological	n/a	deep amplicon sequencing	26.26	% correct editing	mean±standard deviation	n/a	n/a	n/a
a	in vitro prime editing editing in HEK-Adrb1 cell lines	PE3(-3)-pegRNA6_r003	DNA	HEK293T-Adrb1	#3	biological	n/a	deep amplicon sequencing	22.6	% correct editing	mean±standard deviation	n/a	n/a	n/a
a	in vitro prime editing editing in HEK-Adrb1 cell lines	PE3(-77)-pegRNA1_r001	DNA	HEK293T-Adrb1	#1	biological	n/a	deep amplicon sequencing	9.51	% correct editing	mean±standard deviation	n/a	n/a	n/a
a	in vitro prime editing editing in HEK-Adrb1 cell lines	PE3(-77)-pegRNA1_r002	DNA	HEK293T-Adrb1	#2	biological	n/a	deep amplicon sequencing	10.94	% correct editing	mean±standard deviation	n/a	n/a	n/a
a	in vitro prime editing editing in HEK-Adrb1 cell lines	PE3(-77)-pegRNA1_r003	DNA	HEK293T-Adrb1	#3	biological	n/a	deep amplicon sequencing	9.94	% correct editing	mean±standard deviation	n/a	n/a	n/a
a	in vitro prime editing editing in HEK-Adrb1 cell lines	PE3(-77)-pegRNA2_r001	DNA	HEK293T-Adrb1	#1	biological	n/a	deep amplicon sequencing	14.16	% correct editing	mean±standard deviation	n/a	n/a	n/a
a	in vitro prime editing editing in HEK-Adrb1 cell lines	PE3(-77)-pegRNA2_r002	DNA	HEK293T-Adrb1	#2	biological	n/a	deep amplicon sequencing	14.79	% correct editing	mean±standard deviation	n/a	n/a	n/a
a	in vitro prime editing editing in HEK-Adrb1 cell lines	PE3(-77)-pegRNA2_r003	DNA	HEK293T-Adrb1	#3	biological	n/a	deep amplicon sequencing	13.31	% correct editing	mean±standard deviation	n/a	n/a	n/a
a	in vitro prime editing editing in HEK-Adrb1 cell lines	PE3(-77)-pegRNA3_r001	DNA	HEK293T-Adrb1	#1	biological	n/a	deep amplicon sequencing	11.88	% correct editing	mean±standard deviation	n/a	n/a	n/a
a	in vitro prime editing editing in HEK-Adrb1 cell lines	PE3(-77)-pegRNA3_r002	DNA	HEK293T-Adrb1	#2	biological	n/a	deep amplicon sequencing	10.92	% correct editing	mean±standard deviation	n/a	n/a	n/a
a	in vitro prime editing editing in HEK-Adrb1 cell lines	PE3(-77)-pegRNA3_r003	DNA	HEK293T-Adrb1	#3	biological	n/a	deep amplicon sequencing	9.3	% correct editing	mean±standard deviation	n/a	n/a	n/a
a	in vitro prime editing editing in HEK-Adrb1 cell lines	PE3(-77)-pegRNA4_r001	DNA	HEK293T-Adrb1	#1	biological	n/a	deep amplicon sequencing	10	% correct editing	mean±standard deviation	n/a	n/a	n/a
a	in vitro prime editing editing in HEK-Adrb1 cell lines	PE3(-77)-pegRNA4_r002	DNA	HEK293T-Adrb1	#2	biological	n/a	deep amplicon sequencing	8.69	% correct editing	mean±standard deviation	n/a	n/a	n/a
a	in vitro prime editing editing in HEK-Adrb1 cell lines	PE3(-77)-pegRNA4_r003	DNA	HEK293T-Adrb1	#3	biological	n/a	deep amplicon sequencing	9.39	% correct editing	mean±standard deviation	n/a	n/a	n/a
a	in vitro prime editing editing in HEK-Adrb1 cell lines	PE3(-77)-pegRNA5_r001	DNA	HEK293T-Adrb1	#1	biological	n/a	deep amplicon sequencing	9.83	% correct editing	mean±standard deviation	n/a	n/a	n/a
a	in vitro prime editing editing in HEK-Adrb1 cell lines	PE3(-77)-pegRNA5_r002	DNA	HEK293T-Adrb1	#2	biological	n/a	deep amplicon sequencing	12.28	% correct editing	mean±standard deviation	n/a	n/a	n/a
a	in vitro prime editing editing in HEK-Adrb1 cell lines	PE3(-77)-pegRNA5_r003	DNA	HEK293T-Adrb1	#3	biological	n/a	deep amplicon sequencing	10.19	% correct editing	mean±standard deviation	n/a	n/a	n/a
a	in vitro prime editing editing in HEK-Adrb1 cell lines	PE3(-77)-pegRNA6_r001	DNA	HEK293T-Adrb1	#1	biological	n/a	deep amplicon sequencing	7.58	% correct editing	mean±standard deviation	n/a	n/a	n/a
a	in vitro prime editing editing in HEK-Adrb1 cell lines	PE3(-77)-pegRNA6_r002	DNA	HEK293T-Adrb1	#2	biological	n/a	deep amplicon sequencing	9.11	% correct editing	mean±standard deviation	n/a	n/a	n/a
a	in vitro prime editing editing in HEK-Adrb1 cell lines	PE3(-77)-pegRNA6_r003	DNA	HEK293T-Adrb1	#3	biological	n/a	deep amplicon sequencing	13.55	% correct editing	mean±standard deviation	n/a	n/a	n/a
a	in vitro prime editing editing in HEK-Adrb1 cell lines	PE3(-24)-pegRNA1_r001	DNA	HEK293T-Adrb1	#1	biological	n/a	deep amplicon sequencing	14.79	% correct editing	mean±standard deviation	n/a	n/a	n/a
a	in vitro prime editing editing in HEK-Adrb1 cell lines	PE3(-24)-pegRNA1_r002	DNA	HEK293T-Adrb1	#2	biological	n/a	deep amplicon sequencing	15.16	% correct editing	mean±standard deviation	n/a	n/a	n/a
a	in vitro prime editing editing in HEK-Adrb1 cell lines	PE3(-24)-pegRNA1_r003	DNA	HEK293T-Adrb1	#3	biological	n/a	deep amplicon sequencing	12.76	% correct editing	mean±standard deviation	n/a	n/a	n/a
a	in vitro prime editing editing in HEK-Adrb1 cell lines	PE3(-24)-pegRNA2_r001	DNA	HEK293T-Adrb1	#1	biological	n/a	deep amplicon sequencing	13.99	% correct editing	mean±standard deviation	n/a	n/a	n/a
a	in vitro prime editing editing in HEK-Adrb1 cell lines	PE3(-24)-pegRNA2_r002	DNA	HEK293T-Adrb1	#2	biological	n/a	deep amplicon sequencing	16.09	% correct editing	mean±standard deviation	n/a	n/a	n/a
a	in vitro prime editing editing in HEK-Adrb1 cell lines	PE3(-24)-pegRNA2_r003	DNA	HEK293T-Adrb1	#3	biological	n/a	deep amplicon sequencing	14.44	% correct editing	mean±standard deviation	n/a	n/a	n/a
a	in vitro prime editing editing in HEK-Adrb1 cell lines	PE3(-24)-pegRNA3_r001	DNA	HEK293T-Adrb1	#1	biological	n/a	deep amplicon sequencing	10.39	% correct editing	mean±standard deviation	n/a	n/a	n/a
a	in vitro prime editing editing in HEK-Adrb1 cell lines	PE3(-24)-pegRNA3_r002	DNA	HEK293T-Adrb1	#2	biological	n/a	deep amplicon sequencing	10.06	% correct editing	mean±standard deviation	n/a	n/a	n/a
a	in vitro prime editing editing in HEK-Adrb1 cell lines	PE3(-24)-pegRNA3_r003	DNA	HEK293T-Adrb1	#3	biological	n/a	deep amplicon sequencing	8.37	% correct editing	mean±standard deviation	n/a	n/a	n/a
a	in vitro prime editing editing in HEK-Adrb1 cell lines	PE3(-24)-pegRNA4_r001	DNA	HEK293T-Adrb1	#1	biological	n/a	deep amplicon sequencing	6.94	% correct editing	mean±standard deviation	n/a	n/a	n/a
a	in vitro prime editing editing in HEK-Adrb1 cell lines	PE3(-24)-pegRNA4_r002	DNA	HEK293T-Adrb1	#2	biological	n/a	deep amplicon sequencing	10.72	% correct editing	mean±standard deviation	n/a	n/a	n/a
a	in vitro prime editing editing in HEK-Adrb1 cell lines	PE3(-24)-pegRNA4_r003	DNA	HEK293T-Adrb1	#3	biological	n/a	deep amplicon sequencing	9.82	% correct editing	mean±standard deviation	n/a	n/a	n/a
a	in vitro prime editing editing in HEK-Adrb1 cell lines	PE3(-24)-pegRNA5_r001	DNA	HEK293T-Adrb1	#1	biological	n/a	deep amplicon sequencing	7.62	% correct editing	mean±standard deviation	n/a	n/a	n/a
a	in vitro prime editing editing in HEK-Adrb1 cell lines	PE3(-24)-pegRNA5_r002	DNA	HEK293T-Adrb1	#2	biological	n/a	deep amplicon sequencing	9.95	% correct editing	mean±standard deviation	n/a	n/a	n/a
a	in vitro prime editing editing in HEK-Adrb1 cell lines	PE3(-24)-pegRNA5_r003	DNA	HEK293T-Adrb1	#3	biological	n/a	deep amplicon sequencing	9.78	% correct editing	mean±standard deviation	n/a	n/a	n/a
a	in vitro prime editing editing in HEK-Adrb1 cell lines	PE3(-24)-pegRNA6_r001	DNA	HEK293T-Adrb1	#1	biological	n/a	deep amplicon sequencing	11.99	% correct editing	mean±standard deviation	n/a	n/a	n/a
a	in vitro prime editing editing in HEK-Adrb1 cell lines	PE3(-24)-pegRNA6_r002	DNA	HEK293T-Adrb1	#2	biological	n/a	deep amplicon sequencing	9.51	% correct editing	mean±standard deviation	n/a	n/a	n/a
a	in vitro prime editing editing in HEK-Adrb1 cell lines	PE3(-24)-pegRNA6_r003	DNA	HEK293T-Adrb1	#3	biological	n/a	deep amplicon sequencing	11.35	% correct editing	mean±standard deviation	n/a	n/a	n/a
a	in vitro prime editing editing in HEK-Adrb1 cell lines	PE3(-110)-pegRNA1_r001	DNA	HEK293T-Adrb1	#1	biological	n/a	deep amplicon sequencing	15.53	% correct editing	mean±standard deviation	n/a	n/a	n/a
a	in vitro prime editing editing in HEK-Adrb1 cell lines	PE3(-110)-pegRNA1_r002	DNA	HEK293T-Adrb1	#2	biological	n/a	deep amplicon sequencing	11.25	% correct editing	mean±standard deviation	n/a	n/a	n/a
a	in vitro prime editing editing in HEK-Adrb1 cell lines	PE3(-110)-pegRNA1_r003	DNA	HEK293T-Adrb1	#3	biological	n/a	deep amplicon sequencing	15.07	% correct editing	mean±standard deviation	n/a	n/a	n/a
a	in vitro prime editing editing in HEK-Adrb1 cell lines	PE3(-110)-pegRNA1_r004	DNA	HEK293T-Adrb1	#4	biological	n/a	deep amplicon sequencing	14.86	% correct editing	mean±standard deviation	n/a	n/a	n/a
a	in vitro prime editing editing in HEK-Adrb1 cell lines	PE3(-110)-pegRNA2_r001	DNA	HEK293T-Adrb1	#1	biological	n/a	deep amplicon sequencing	18.25	% correct editing	mean±standard deviation	n/a	n/a	n/a
a	in vitro prime editing editing in HEK-Adrb1 cell lines	PE3(-110)-pegRNA2_r002	DNA	HEK293T-Adrb1	#2	biological	n/a	deep amplicon sequencing	17.41	% correct editing	mean±standard deviation	n/a	n/a	n/a
a	in vitro prime editing editing in HEK-Adrb1 cell lines	PE3(-110)-pegRNA2_r003	DNA	HEK293T-Adrb1	#3	biological	n/a	deep amplicon sequencing	16.89	% correct editing	mean±standard deviation	n/a	n/a	n/a
a	in vitro prime editing editing in HEK-Adrb1 cell lines	PE3(-110)-pegRNA2_r004	DNA	HEK293T-Adrb1	#4	biological	n/a	deep amplicon sequencing	16.09	% correct editing	mean±standard deviation	n/a	n/a	n/a
a	in vitro prime editing editing in HEK-Adrb1 cell lines	PE3(-110)-pegRNA3_r001	DNA	HEK293T-Adrb1	#1	biological	n/a	deep amplicon sequencing	9.1	% correct editing	mean±standard deviation	n/a	n/a	n/a
a	in vitro prime editing editing in HEK-Adrb1 cell lines	PE3(-110)-pegRNA3_r002	DNA	HEK293T-Adrb1	#2	biological	n/a	deep amplicon sequencing	10.5	% correct editing	mean±standard deviation	n/a	n/a	n/a
a	in vitro prime editing editing in HEK-Adrb1 cell lines	PE3(-110)-pegRNA3_r003	DNA	HEK293T-Adrb1	#3	biological	n/a	deep amplicon sequencing	7.61	% correct editing	mean±standard deviation	n/a	n/a	n/a
a	in vitro prime editing editing in HEK-Adrb1 cell lines	PE3(-110)-pegRNA3_r004	DNA	HEK293T-Adrb1	#4	biological	n/a	deep amplicon sequencing	10.37	% correct editing	mean±standard deviation	n/a	n/a	n/a
a	in vitro prime editing editing in HEK-Adrb1 cell lines	PE3(-110)-pegRNA4_r001	DNA	HEK293T-Adrb1	#1	biological	n/a	deep amplicon sequencing	17.08	% correct editing	mean±standard deviation	n/a	n/a	n/a
a	in vitro prime editing editing in HEK-Adrb1 cell lines	PE3(-110)-pegRNA4_r002	DNA	HEK293T-Adrb1	#2	biological	n/a	deep amplicon sequencing	16.88	% correct editing	mean±standard deviation	n/a	n/a	n/a
a	in vitro prime editing editing in HEK-Adrb1 cell lines	PE3(-110)-pegRNA4_r003	DNA	HEK293T-Adrb1	#3	biological	n/a	deep amplicon sequencing	15.52	% correct editing	mean±standard deviation	n/a	n/a	n/a
a	in vitro prime editing editing in HEK-Adrb1 cell lines	PE3(-110)-pegRNA4_r004	DNA	HEK293T-Adrb1	#4	biological	n/a	deep amplicon sequencing	15.82	% correct editing	mean±standard deviation	n/a	n/a	n/a
a	in vitro prime editing editing in HEK-Adrb1 cell lines	PE3(-110)-pegRNA5_r001	DNA	HEK293T-Adrb1	#1	biological	n/a	deep amplicon sequencing	12.33	% correct editing	mean±standard deviation	n/a	n/a	n/a
a	in vitro prime editing editing in HEK-Adrb1 cell lines	PE3(-110)-pegRNA5_r002	DNA	HEK293T-Adrb1	#2	biological	n/a	deep amplicon sequencing	13.18	% correct editing	mean±standard deviation	n/a	n/a	n/a
a	in vitro prime editing editing in HEK-Adrb1 cell lines	PE3(-110)-pegRNA5_r003	DNA	HEK293T-Adrb1	#3	biological	n/a	deep amplicon sequencing	11.2	% correct editing	mean±standard deviation	n/a	n/a	n/a
a	in vitro prime editing editing in HEK-Adrb1 cell lines	PE3(-110)-pegRNA5_r004	DNA	HEK293T-Adrb1	#4	biological	n/a	deep amplicon sequencing	12.09	% correct editing	mean±standard deviation	n/a	n/a	n/a
a	in vitro prime editing editing in HEK-Adrb1 cell lines	PE3(-110)-pegRNA6_r001	DNA	HEK293T-Adrb1	#1	biological	n/a	deep amplicon sequencing	10.62	% correct editing	mean±standard deviation	n/a	n/a	n/a
a	in vitro prime editing editing in HEK-Adrb1 cell lines	PE3(-110)-pegRNA6_r002	DNA	HEK293T-Adrb1	#2	biological	n/a	deep amplicon sequencing	4.32	% correct editing	mean±standard deviation	n/a	n/a	n/a
a	in vitro prime editing editing in HEK-Adrb1 cell lines	PE3(-110)-pegRNA6_r003	DNA	HEK293T-Adrb1	#3	biological	n/a	deep amplicon sequencing	9.79	% correct editing	mean±standard deviation	n/a	n/a	n/a
a	in vitro prime editing editing in HEK-Adrb1 cell lines	PE3(-110)-pegRNA6_r004	DNA	HEK293T-Adrb1	#4	biological	n/a	deep amplicon sequencing	8	% correct editing	mean±standard deviation	n/a	n/a	n/a
a	in vitro prime editing editing in HEK-Adrb1 cell lines	PE3b-pegRNA1_r001	DNA	HEK293T-Adrb1	#1	biological	n/a	deep amplicon sequencing	26.01	% correct editing	mean±standard deviation	n/a	n/a	n/a
a	in vitro prime editing editing in HEK-Adrb1 cell lines	PE3b-pegRNA1_r002	DNA	HEK293T-Adrb1	#2	biological	n/a	deep amplicon sequencing	27.53	% correct editing	mean±standard deviation	n/a	n/a	n/a
a	in vitro prime editing editing in HEK-Adrb1 cell lines	PE3b-pegRNA1_r003	DNA	HEK293T-Adrb1	#3	biological	n/a	deep amplicon sequencing	32.28	% correct editing	mean±standard deviation	n/a	n/a	n/a
a	in vitro prime editing editing in HEK-Adrb1 cell lines	PE3b-pegRNA1_r004	DNA	HEK293T-Adrb1	#4	biological	n/a	deep amplicon sequencing	33.39	% correct editing	mean±standard deviation	n/a	n/a	n/a
a	in vitro prime editing editing in HEK-Adrb1 cell lines	PE3b-pegRNA2_r001	DNA	HEK293T-Adrb1	#1	biological	n/a	deep amplicon sequencing	28.78	% correct editing	mean±standard deviation	n/a	n/a	n/a
a	in vitro prime editing editing in HEK-Adrb1 cell lines	PE3b-pegRNA2_r002	DNA	HEK293T-Adrb1	#2	biological	n/a	deep amplicon sequencing	25.52	% correct editing	mean±standard deviation	n/a	n/a	n/a
a	in vitro prime editing editing in HEK-Adrb1 cell lines	PE3b-pegRNA2_r003	DNA	HEK293T-Adrb1	#3	biological	n/a	deep amplicon sequencing	20.64	% correct editing	mean±standard deviation	n/a	n/a	n/a
a	in vitro prime editing editing in HEK-Adrb1 cell lines	PE3b-pegRNA2_r004	DNA	HEK293T-Adrb1	#4	biological	n/a	deep amplicon sequencing	25.16	% correct editing	mean±standard deviation	n/a	n/a	n/a
a	in vitro prime editing editing in HEK-Adrb1 cell lines	PE3b-pegRNA3_r001	DNA	HEK293T-Adrb1	#1	biological	n/a	deep amplicon sequencing	26.63	% correct editing	mean±standard deviation	n/a	n/a	n/a
a	in vitro prime editing editing in HEK-Adrb1 cell lines	PE3b-pegRNA3_r002	DNA	HEK293T-Adrb1	#2	biological	n/a	deep amplicon sequencing	34.25	% correct editing	mean±standard deviation	n/a	n/a	n/a
a	in vitro prime editing editing in HEK-Adrb1 cell lines	PE3b-pegRNA3_r003	DNA	HEK293T-Adrb1	#3	biological	n/a	deep amplicon sequencing	29.45	% correct editing	mean±standard deviation	n/a	n/a	n/a
a	in vitro prime editing editing in HEK-Adrb1 cell lines	PE3b-pegRNA3_r004	DNA	HEK293T-Adrb1	#4	biological	n/a	deep amplicon sequencing	26.27	% correct editing	mean±standard deviation	n/a	n/a	n/a
a	in vitro prime editing editing in HEK-Adrb1 cell lines	PE3b-pegRNA4_r001	DNA	HEK293T-Adrb1	#1	biological	n/a	deep amplicon sequencing	25.19	% correct editing	mean±standard deviation	n/a	n/a	n/a
a	in vitro prime editing editing in HEK-Adrb1 cell lines	PE3b-pegRNA4_r002	DNA	HEK293T-Adrb1	#2	biological	n/a	deep amplicon sequencing	29.15	% correct editing	mean±standard deviation	n/a	n/a	n/a
a	in vitro prime editing editing in HEK-Adrb1 cell lines	PE3b-pegRNA4_r003	DNA	HEK293T-Adrb1	#3	biological	n/a	deep amplicon sequencing	21.22	% correct editing	mean±standard deviation	n/a	n/a	n/a
a	in vitro prime editing editing in HEK-Adrb1 cell lines	PE3b-pegRNA4_r004	DNA	HEK293T-Adrb1	#4	biological	n/a	deep amplicon sequencing	28.62	% correct editing	mean±standard deviation	n/a	n/a	n/a
a	in vitro prime editing editing in HEK-Adrb1 cell lines	PE3b-pegRNA5_r001	DNA	HEK293T-Adrb1	#1	biological	n/a	deep amplicon sequencing	21.14	% correct editing	mean±standard deviation	n/a	n/a	n/a
a	in vitro prime editing editing in HEK-Adrb1 cell lines	PE3b-pegRNA5_r002	DNA	HEK293T-Adrb1	#2	biological	n/a	deep amplicon sequencing	23.01	% correct editing	mean±standard deviation	n/a	n/a	n/a
a	in vitro prime editing editing in HEK-Adrb1 cell lines	PE3b-pegRNA5_r003	DNA	HEK293T-Adrb1	#3	biological	n/a	deep amplicon sequencing	19.76	% correct editing	mean±standard deviation	n/a	n/a	n/a
a	in vitro prime editing editing in HEK-Adrb1 cell lines	PE3b-pegRNA5_r004	DNA	HEK293T-Adrb1	#4	biological	n/a	deep amplicon sequencing	22.76	% correct editing	mean±standard deviation	n/a	n/a	n/a
a	in vitro prime editing editing in HEK-Adrb1 cell lines	PE3b-pegRNA6_r001	DNA	HEK293T-Adrb1	#1	biological	n/a	deep amplicon sequencing	29.46	% correct editing	mean±standard deviation	n/a	n/a	n/a
a	in vitro prime editing editing in HEK-Adrb1 cell lines	PE3b-pegRNA6_r002	DNA	HEK293T-Adrb1	#2	biological	n/a	deep amplicon sequencing	28.81	% correct editing	mean±standard deviation	n/a	n/a	n/a
a	in vitro prime editing editing in HEK-Adrb1 cell lines	PE3b-pegRNA6_r003	DNA	HEK293T-Adrb1	#3	biological	n/a	deep amplicon sequencing	25.45	% correct editing	mean±standard deviation	n/a	n/a	n/a
a	in vitro prime editing editing in HEK-Adrb1 cell lines	PE3b-pegRNA6_r004	DNA	HEK293T-Adrb1	#4	biological	n/a	deep amplicon sequencing	24.29	% correct editing	mean±standard deviation	n/a	n/a	n/a
a	in vitro prime editing editing in HEK-Adrb1 cell lines	PE2-pegRNA1_r001	DNA	HEK293T-Adrb1	#1	biological	n/a	deep amplicon sequencing	0.3	% indels	mean±standard deviation	n/a	n/a	n/a
a	in vitro prime editing editing in HEK-Adrb1 cell lines	PE2-pegRNA1_r002	DNA	HEK293T-Adrb1	#2	biological	n/a	deep amplicon sequencing	0.3	% indels	mean±standard deviation	n/a	n/a	n/a
a	in vitro prime editing editing in HEK-Adrb1 cell lines	PE2-pegRNA1_r003	DNA	HEK293T-Adrb1	#3	biological	n/a	deep amplicon sequencing	0.32	% indels	mean±standard deviation	n/a	n/a	n/a
a	in vitro prime editing editing in HEK-Adrb1 cell lines	PE2-pegRNA1_r004	DNA	HEK293T-Adrb1	#4	biological	n/a	deep amplicon sequencing	0.17	% indels	mean±standard deviation	n/a	n/a	n/a
a	in vitro prime editing editing in HEK-Adrb1 cell lines	PE2-pegRNA2_r001	DNA	HEK293T-Adrb1	#1	biological	n/a	deep amplicon sequencing	0.34	% indels	mean±standard deviation	n/a	n/a	n/a
a	in vitro prime editing editing in HEK-Adrb1 cell lines	PE2-pegRNA2_r002	DNA	HEK293T-Adrb1	#2	biological	n/a	deep amplicon sequencing	0.22	% indels	mean±standard deviation	n/a	n/a	n/a
a	in vitro prime editing editing in HEK-Adrb1 cell lines	PE2-pegRNA2_r003	DNA	HEK293T-Adrb1	#3	biological	n/a	deep amplicon sequencing	0.36	% indels	mean±standard deviation	n/a	n/a	n/a
a	in vitro prime editing editing in HEK-Adrb1 cell lines	PE2-pegRNA2_r004	DNA	HEK293T-Adrb1	#4	biological	n/a	deep amplicon sequencing	0.14	% indels	mean±standard deviation	n/a	n/a	n/a
a	in vitro prime editing editing in HEK-Adrb1 cell lines	PE2-pegRNA3_r001	DNA	HEK293T-Adrb1	#1	biological	n/a	deep amplicon sequencing	0.18	% indels	mean±standard deviation	n/a	n/a	n/a
a	in vitro prime editing editing in HEK-Adrb1 cell lines	PE2-pegRNA3_r002	DNA	HEK293T-Adrb1	#2	biological	n/a	deep amplicon sequencing	0.23	% indels	mean±standard deviation	n/a	n/a	n/a
a	in vitro prime editing editing in HEK-Adrb1 cell lines	PE2-pegRNA3_r003	DNA	HEK293T-Adrb1	#3	biological	n/a	deep amplicon sequencing	0.26	% indels	mean±standard deviation	n/a	n/a	n/a
a	in vitro prime editing editing in HEK-Adrb1 cell lines	PE2-pegRNA3_r004	DNA	HEK293T-Adrb1	#4	biological	n/a	deep amplicon sequencing	0.12	% indels	mean±standard deviation	n/a	n/a	n/a
a	in vitro prime editing editing in HEK-Adrb1 cell lines	PE2-pegRNA4_r001	DNA	HEK293T-Adrb1	#1	biological	n/a	deep amplicon sequencing	0.35	% indels	mean±standard deviation	n/a	n/a	n/a
a	in vitro prime editing editing in HEK-Adrb1 cell lines	PE2-pegRNA4_r002	DNA	HEK293T-Adrb1	#2	biological	n/a	deep amplicon sequencing	0.37	% indels	mean±standard deviation	n/a	n/a	n/a
a	in vitro prime editing editing in HEK-Adrb1 cell lines	PE2-pegRNA4_r003	DNA	HEK293T-Adrb1	#3	biological	n/a	deep amplicon sequencing	0.39	% indels	mean±standard deviation	n/a	n/a	n/a
a	in vitro prime editing editing in HEK-Adrb1 cell lines	PE2-pegRNA4_r004	DNA	HEK293T-Adrb1	#4	biological	n/a	deep amplicon sequencing	0.12	% indels	mean±standard deviation	n/a	n/a	n/a
a	in vitro prime editing editing in HEK-Adrb1 cell lines	PE2-pegRNA5_r001	DNA	HEK293T-Adrb1	#1	biological	n/a	deep amplicon sequencing	0.43	% indels	mean±standard deviation	n/a	n/a	n/a
a	in vitro prime editing editing in HEK-Adrb1 cell lines	PE2-pegRNA5_r002	DNA	HEK293T-Adrb1	#2	biological	n/a	deep amplicon sequencing	0.35	% indels	mean±standard deviation	n/a	n/a	n/a
a	in vitro prime editing editing in HEK-Adrb1 cell lines	PE2-pegRNA5_r003	DNA	HEK293T-Adrb1	#3	biological	n/a	deep amplicon sequencing	0.27	% indels	mean±standard deviation	n/a	n/a	n/a
a	in vitro prime editing editing in HEK-Adrb1 cell lines	PE2-pegRNA5_r004	DNA	HEK293T-Adrb1	#4	biological	n/a	deep amplicon sequencing	0.16	% indels	mean±standard deviation	n/a	n/a	n/a
a	in vitro prime editing editing in HEK-Adrb1 cell lines	PE2-pegRNA6_r001	DNA	HEK293T-Adrb1	#1	biological	n/a	deep amplicon sequencing	0.21	% indels	mean±standard deviation	n/a	n/a	n/a
a	in vitro prime editing editing in HEK-Adrb1 cell lines	PE2-pegRNA6_r002	DNA	HEK293T-Adrb1	#2	biological	n/a	deep amplicon sequencing	0.17	% indels	mean±standard deviation	n/a	n/a	n/a
a	in vitro prime editing editing in HEK-Adrb1 cell lines	PE2-pegRNA6_r003	DNA	HEK293T-Adrb1	#3	biological	n/a	deep amplicon sequencing	0.25	% indels	mean±standard deviation	n/a	n/a	n/a
a	in vitro prime editing editing in HEK-Adrb1 cell lines	PE2-pegRNA6_r004	DNA	HEK293T-Adrb1	#4	biological	n/a	deep amplicon sequencing	0.13	% indels	mean±standard deviation	n/a	n/a	n/a
a	in vitro prime editing editing in HEK-Adrb1 cell lines	PE3(-3)-pegRNA1_r001	DNA	HEK293T-Adrb1	#1	biological	n/a	deep amplicon sequencing	0.87	% indels	mean±standard deviation	n/a	n/a	n/a
a	in vitro prime editing editing in HEK-Adrb1 cell lines	PE3(-3)-pegRNA1_r002	DNA	HEK293T-Adrb1	#2	biological	n/a	deep amplicon sequencing	0.95	% indels	mean±standard deviation	n/a	n/a	n/a
a	in vitro prime editing editing in HEK-Adrb1 cell lines	PE3(-3)-pegRNA1_r003	DNA	HEK293T-Adrb1	#3	biological	n/a	deep amplicon sequencing	0.67	% indels	mean±standard deviation	n/a	n/a	n/a
a	in vitro prime editing editing in HEK-Adrb1 cell lines	PE3(-3)-pegRNA1_r004	DNA	HEK293T-Adrb1	#4	biological	n/a	deep amplicon sequencing	0.83	% indels	mean±standard deviation	n/a	n/a	n/a
a	in vitro prime editing editing in HEK-Adrb1 cell lines	PE3(-3)-pegRNA2_r001	DNA	HEK293T-Adrb1	#1	biological	n/a	deep amplicon sequencing	1.09	% indels	mean±standard deviation	n/a	n/a	n/a
a	in vitro prime editing editing in HEK-Adrb1 cell lines	PE3(-3)-pegRNA2_r002	DNA	HEK293T-Adrb1	#2	biological	n/a	deep amplicon sequencing	1.25	% indels	mean±standard deviation	n/a	n/a	n/a
a	in vitro prime editing editing in HEK-Adrb1 cell lines	PE3(-3)-pegRNA2_r003	DNA	HEK293T-Adrb1	#3	biological	n/a	deep amplicon sequencing	1.05	% indels	mean±standard deviation	n/a	n/a	n/a
a	in vitro prime editing editing in HEK-Adrb1 cell lines	PE3(-3)-pegRNA2_r004	DNA	HEK293T-Adrb1	#4	biological	n/a	deep amplicon sequencing	1.13	% indels	mean±standard deviation	n/a	n/a	n/a
a	in vitro prime editing editing in HEK-Adrb1 cell lines	PE3(-3)-pegRNA3_r001	DNA	HEK293T-Adrb1	#1	biological	n/a	deep amplicon sequencing	0.82	% indels	mean±standard deviation	n/a	n/a	n/a
a	in vitro prime editing editing in HEK-Adrb1 cell lines	PE3(-3)-pegRNA3_r002	DNA	HEK293T-Adrb1	#2	biological	n/a	deep amplicon sequencing	0.6	% indels	mean±standard deviation	n/a	n/a	n/a
a	in vitro prime editing editing in HEK-Adrb1 cell lines	PE3(-3)-pegRNA3_r003	DNA	HEK293T-Adrb1	#3	biological	n/a	deep amplicon sequencing	0.78	% indels	mean±standard deviation	n/a	n/a	n/a
a	in vitro prime editing editing in HEK-Adrb1 cell lines	PE3(-3)-pegRNA3_r004	DNA	HEK293T-Adrb1	#4	biological	n/a	deep amplicon sequencing	0.73	% indels	mean±standard deviation	n/a	n/a	n/a
a	in vitro prime editing editing in HEK-Adrb1 cell lines	PE3(-3)-pegRNA4_r001	DNA	HEK293T-Adrb1	#1	biological	n/a	deep amplicon sequencing	0.32	% indels	mean±standard deviation	n/a	n/a	n/a
a	in vitro prime editing editing in HEK-Adrb1 cell lines	PE3(-3)-pegRNA4_r002	DNA	HEK293T-Adrb1	#2	biological	n/a	deep amplicon sequencing	0.62	% indels	mean±standard deviation	n/a	n/a	n/a
a	in vitro prime editing editing in HEK-Adrb1 cell lines	PE3(-3)-pegRNA4_r003	DNA	HEK293T-Adrb1	#3	biological	n/a	deep amplicon sequencing	0.85	% indels	mean±standard deviation	n/a	n/a	n/a
a	in vitro prime editing editing in HEK-Adrb1 cell lines	PE3(-3)-pegRNA4_r004	DNA	HEK293T-Adrb1	#4	biological	n/a	deep amplicon sequencing	0.6	% indels	mean±standard deviation	n/a	n/a	n/a
a	in vitro prime editing editing in HEK-Adrb1 cell lines	PE3(-3)-pegRNA5_r001	DNA	HEK293T-Adrb1	#1	biological	n/a	deep amplicon sequencing	1.49	% indels	mean±standard deviation	n/a	n/a	n/a
a	in vitro prime editing editing in HEK-Adrb1 cell lines	PE3(-3)-pegRNA5_r002	DNA	HEK293T-Adrb1	#2	biological	n/a	deep amplicon sequencing	0.95	% indels	mean±standard deviation	n/a	n/a	n/a
a	in vitro prime editing editing in HEK-Adrb1 cell lines	PE3(-3)-pegRNA5_r003	DNA	HEK293T-Adrb1	#3	biological	n/a	deep amplicon sequencing	0.94	% indels	mean±standard deviation	n/a	n/a	n/a
a	in vitro prime editing editing in HEK-Adrb1 cell lines	PE3(-3)-pegRNA5_r004	DNA	HEK293T-Adrb1	#4	biological	n/a	deep amplicon sequencing	1.12	% indels	mean±standard deviation	n/a	n/a	n/a
a	in vitro prime editing editing in HEK-Adrb1 cell lines	PE3(-3)-pegRNA6_r001	DNA	HEK293T-Adrb1	#1	biological	n/a	deep amplicon sequencing	0.91	% indels	mean±standard deviation	n/a	n/a	n/a
a	in vitro prime editing editing in HEK-Adrb1 cell lines	PE3(-3)-pegRNA6_r002	DNA	HEK293T-Adrb1	#2	biological	n/a	deep amplicon sequencing	0.85	% indels	mean±standard deviation	n/a	n/a	n/a
a	in vitro prime editing editing in HEK-Adrb1 cell lines	PE3(-3)-pegRNA6_r003	DNA	HEK293T-Adrb1	#3	biological	n/a	deep amplicon sequencing	1.08	% indels	mean±standard deviation	n/a	n/a	n/a
a	in vitro prime editing editing in HEK-Adrb1 cell lines	PE3(-3)-pegRNA6_r004	DNA	HEK293T-Adrb1	#4	biological	n/a	deep amplicon sequencing	0.95	% indels	mean±standard deviation	n/a	n/a	n/a
a	in vitro prime editing editing in HEK-Adrb1 cell lines	PE3(-77)-pegRNA1_r001	DNA	HEK293T-Adrb1	#1	biological	n/a	deep amplicon sequencing	1.42	% indels	mean±standard deviation	n/a	n/a	n/a
a	in vitro prime editing editing in HEK-Adrb1 cell lines	PE3(-77)-pegRNA1_r002	DNA	HEK293T-Adrb1	#2	biological	n/a	deep amplicon sequencing	1.37	% indels	mean±standard deviation	n/a	n/a	n/a
a	in vitro prime editing editing in HEK-Adrb1 cell lines	PE3(-77)-pegRNA1_r003	DNA	HEK293T-Adrb1	#3	biological	n/a	deep amplicon sequencing	1.08	% indels	mean±standard deviation	n/a	n/a	n/a
a	in vitro prime editing editing in HEK-Adrb1 cell lines	PE3(-77)-pegRNA2_r001	DNA	HEK293T-Adrb1	#1	biological	n/a	deep amplicon sequencing	1.56	% indels	mean±standard deviation	n/a	n/a	n/a
a	in vitro prime editing editing in HEK-Adrb1 cell lines	PE3(-77)-pegRNA2_r002	DNA	HEK293T-Adrb1	#2	biological	n/a	deep amplicon sequencing	1.63	% indels	mean±standard deviation	n/a	n/a	n/a
a	in vitro prime editing editing in HEK-Adrb1 cell lines	PE3(-77)-pegRNA2_r003	DNA	HEK293T-Adrb1	#3	biological	n/a	deep amplicon sequencing	1.1	% indels	mean±standard deviation	n/a	n/a	n/a
a	in vitro prime editing editing in HEK-Adrb1 cell lines	PE3(-77)-pegRNA3_r001	DNA	HEK293T-Adrb1	#1	biological	n/a	deep amplicon sequencing	1.54	% indels	mean±standard deviation	n/a	n/a	n/a
a	in vitro prime editing editing in HEK-Adrb1 cell lines	PE3(-77)-pegRNA3_r002	DNA	HEK293T-Adrb1	#2	biological	n/a	deep amplicon sequencing	1.84	% indels	mean±standard deviation	n/a	n/a	n/a
a	in vitro prime editing editing in HEK-Adrb1 cell lines	PE3(-77)-pegRNA3_r003	DNA	HEK293T-Adrb1	#3	biological	n/a	deep amplicon sequencing	1.31	% indels	mean±standard deviation	n/a	n/a	n/a
a	in vitro prime editing editing in HEK-Adrb1 cell lines	PE3(-77)-pegRNA4_r001	DNA	HEK293T-Adrb1	#1	biological	n/a	deep amplicon sequencing	1.64	% indels	mean±standard deviation	n/a	n/a	n/a
a	in vitro prime editing editing in HEK-Adrb1 cell lines	PE3(-77)-pegRNA4_r002	DNA	HEK293T-Adrb1	#2	biological	n/a	deep amplicon sequencing	1.13	% indels	mean±standard deviation	n/a	n/a	n/a
a	in vitro prime editing editing in HEK-Adrb1 cell lines	PE3(-77)-pegRNA4_r003	DNA	HEK293T-Adrb1	#3	biological	n/a	deep amplicon sequencing	1.71	% indels	mean±standard deviation	n/a	n/a	n/a
a	in vitro prime editing editing in HEK-Adrb1 cell lines	PE3(-77)-pegRNA5_r001	DNA	HEK293T-Adrb1	#1	biological	n/a	deep amplicon sequencing	1.28	% indels	mean±standard deviation	n/a	n/a	n/a
a	in vitro prime editing editing in HEK-Adrb1 cell lines	PE3(-77)-pegRNA5_r002	DNA	HEK293T-Adrb1	#2	biological	n/a	deep amplicon sequencing	1.81	% indels	mean±standard deviation	n/a	n/a	n/a
a	in vitro prime editing editing in HEK-Adrb1 cell lines	PE3(-77)-pegRNA5_r003	DNA	HEK293T-Adrb1	#3	biological	n/a	deep amplicon sequencing	1.4	% indels	mean±standard deviation	n/a	n/a	n/a
a	in vitro prime editing editing in HEK-Adrb1 cell lines	PE3(-77)-pegRNA6_r001	DNA	HEK293T-Adrb1	#1	biological	n/a	deep amplicon sequencing	1.37	% indels	mean±standard deviation	n/a	n/a	n/a
a	in vitro prime editing editing in HEK-Adrb1 cell lines	PE3(-77)-pegRNA6_r002	DNA	HEK293T-Adrb1	#2	biological	n/a	deep amplicon sequencing	1.37	% indels	mean±standard deviation	n/a	n/a	n/a
a	in vitro prime editing editing in HEK-Adrb1 cell lines	PE3(-77)-pegRNA6_r003	DNA	HEK293T-Adrb1	#3	biological	n/a	deep amplicon sequencing	2.35	% indels	mean±standard deviation	n/a	n/a	n/a
a	in vitro prime editing editing in HEK-Adrb1 cell lines	PE3(-24)-pegRNA1_r001	DNA	HEK293T-Adrb1	#1	biological	n/a	deep amplicon sequencing	1.05	% indels	mean±standard deviation	n/a	n/a	n/a
a	in vitro prime editing editing in HEK-Adrb1 cell lines	PE3(-24)-pegRNA1_r002	DNA	HEK293T-Adrb1	#2	biological	n/a	deep amplicon sequencing	1.24	% indels	mean±standard deviation	n/a	n/a	n/a
a	in vitro prime editing editing in HEK-Adrb1 cell lines	PE3(-24)-pegRNA1_r003	DNA	HEK293T-Adrb1	#3	biological	n/a	deep amplicon sequencing	1.02	% indels	mean±standard deviation	n/a	n/a	n/a
a	in vitro prime editing editing in HEK-Adrb1 cell lines	PE3(-24)-pegRNA1_r004	DNA	HEK293T-Adrb1	#4	biological	n/a	deep amplicon sequencing	1.1	% indels	mean±standard deviation	n/a	n/a	n/a
a	in vitro prime editing editing in HEK-Adrb1 cell lines	PE3(-24)-pegRNA2_r001	DNA	HEK293T-Adrb1	#1	biological	n/a	deep amplicon sequencing	1.45	% indels	mean±standard deviation	n/a	n/a	n/a
a	in vitro prime editing editing in HEK-Adrb1 cell lines	PE3(-24)-pegRNA2_r002	DNA	HEK293T-Adrb1	#2	biological	n/a	deep amplicon sequencing	1.6	% indels	mean±standard deviation	n/a	n/a	n/a
a	in vitro prime editing editing in HEK-Adrb1 cell lines	PE3(-24)-pegRNA2_r003	DNA	HEK293T-Adrb1	#3	biological	n/a	deep amplicon sequencing	1.46	% indels	mean±standard deviation	n/a	n/a	n/a
a	in vitro prime editing editing in HEK-Adrb1 cell lines	PE3(-24)-pegRNA2_r004	DNA	HEK293T-Adrb1	#4	biological	n/a	deep amplicon sequencing	1.5	% indels	mean±standard deviation	n/a	n/a	n/a
a	in vitro prime editing editing in HEK-Adrb1 cell lines	PE3(-24)-pegRNA3_r001	DNA	HEK293T-Adrb1	#1	biological	n/a	deep amplicon sequencing	1.03	% indels	mean±standard deviation	n/a	n/a	n/a
a	in vitro prime editing editing in HEK-Adrb1 cell lines	PE3(-24)-pegRNA3_r002	DNA	HEK293T-Adrb1	#2	biological	n/a	deep amplicon sequencing	1.09	% indels	mean±standard deviation	n/a	n/a	n/a
a	in vitro prime editing editing in HEK-Adrb1 cell lines	PE3(-24)-pegRNA3_r003	DNA	HEK293T-Adrb1	#3	biological	n/a	deep amplicon sequencing	0.92	% indels	mean±standard deviation	n/a	n/a	n/a
a	in vitro prime editing editing in HEK-Adrb1 cell lines	PE3(-24)-pegRNA3_r004	DNA	HEK293T-Adrb1	#4	biological	n/a	deep amplicon sequencing	1.01	% indels	mean±standard deviation	n/a	n/a	n/a
a	in vitro prime editing editing in HEK-Adrb1 cell lines	PE3(-24)-pegRNA4_r001	DNA	HEK293T-Adrb1	#1	biological	n/a	deep amplicon sequencing	0.9	% indels	mean±standard deviation	n/a	n/a	n/a
a	in vitro prime editing editing in HEK-Adrb1 cell lines	PE3(-24)-pegRNA4_r002	DNA	HEK293T-Adrb1	#2	biological	n/a	deep amplicon sequencing	1.09	% indels	mean±standard deviation	n/a	n/a	n/a
a	in vitro prime editing editing in HEK-Adrb1 cell lines	PE3(-24)-pegRNA4_r003	DNA	HEK293T-Adrb1	#3	biological	n/a	deep amplicon sequencing	0.83	% indels	mean±standard deviation	n/a	n/a	n/a
a	in vitro prime editing editing in HEK-Adrb1 cell lines	PE3(-24)-pegRNA4_r004	DNA	HEK293T-Adrb1	#4	biological	n/a	deep amplicon sequencing	0.94	% indels	mean±standard deviation	n/a	n/a	n/a
a	in vitro prime editing editing in HEK-Adrb1 cell lines	PE3(-24)-pegRNA5_r001	DNA	HEK293T-Adrb1	#1	biological	n/a	deep amplicon sequencing	1.18	% indels	mean±standard deviation	n/a	n/a	n/a
a	in vitro prime editing editing in HEK-Adrb1 cell lines	PE3(-24)-pegRNA5_r002	DNA	HEK293T-Adrb1	#2	biological	n/a	deep amplicon sequencing	1.47	% indels	mean±standard deviation	n/a	n/a	n/a
a	in vitro prime editing editing in HEK-Adrb1 cell lines	PE3(-24)-pegRNA5_r003	DNA	HEK293T-Adrb1	#3	biological	n/a	deep amplicon sequencing	1.16	% indels	mean±standard deviation	n/a	n/a	n/a
a	in vitro prime editing editing in HEK-Adrb1 cell lines	PE3(-24)-pegRNA5_r004	DNA	HEK293T-Adrb1	#4	biological	n/a	deep amplicon sequencing	1.27	% indels	mean±standard deviation	n/a	n/a	n/a
a	in vitro prime editing editing in HEK-Adrb1 cell lines	PE3(-24)-pegRNA6_r001	DNA	HEK293T-Adrb1	#1	biological	n/a	deep amplicon sequencing	1.23	% indels	mean±standard deviation	n/a	n/a	n/a
a	in vitro prime editing editing in HEK-Adrb1 cell lines	PE3(-24)-pegRNA6_r002	DNA	HEK293T-Adrb1	#2	biological	n/a	deep amplicon sequencing	1.06	% indels	mean±standard deviation	n/a	n/a	n/a
a	in vitro prime editing editing in HEK-Adrb1 cell lines	PE3(-24)-pegRNA6_r003	DNA	HEK293T-Adrb1	#3	biological	n/a	deep amplicon sequencing	1.23	% indels	mean±standard deviation	n/a	n/a	n/a
a	in vitro prime editing editing in HEK-Adrb1 cell lines	PE3(-24)-pegRNA6_r004	DNA	HEK293T-Adrb1	#4	biological	n/a	deep amplicon sequencing	1.17	% indels	mean±standard deviation	n/a	n/a	n/a
a	in vitro prime editing editing in HEK-Adrb1 cell lines	PE3(-110)-pegRNA1_r001	DNA	HEK293T-Adrb1	#1	biological	n/a	deep amplicon sequencing	0.28	% indels	mean±standard deviation	n/a	n/a	n/a
a	in vitro prime editing editing in HEK-Adrb1 cell lines	PE3(-110)-pegRNA1_r002	DNA	HEK293T-Adrb1	#2	biological	n/a	deep amplicon sequencing	0.46	% indels	mean±standard deviation	n/a	n/a	n/a
a	in vitro prime editing editing in HEK-Adrb1 cell lines	PE3(-110)-pegRNA1_r003	DNA	HEK293T-Adrb1	#3	biological	n/a	deep amplicon sequencing	0.52	% indels	mean±standard deviation	n/a	n/a	n/a
a	in vitro prime editing editing in HEK-Adrb1 cell lines	PE3(-110)-pegRNA1_r004	DNA	HEK293T-Adrb1	#4	biological	n/a	deep amplicon sequencing	0.12	% indels	mean±standard deviation	n/a	n/a	n/a
a	in vitro prime editing editing in HEK-Adrb1 cell lines	PE3(-110)-pegRNA2_r001	DNA	HEK293T-Adrb1	#1	biological	n/a	deep amplicon sequencing	0.5	% indels	mean±standard deviation	n/a	n/a	n/a
a	in vitro prime editing editing in HEK-Adrb1 cell lines	PE3(-110)-pegRNA2_r002	DNA	HEK293T-Adrb1	#2	biological	n/a	deep amplicon sequencing	0.42	% indels	mean±standard deviation	n/a	n/a	n/a
a	in vitro prime editing editing in HEK-Adrb1 cell lines	PE3(-110)-pegRNA2_r003	DNA	HEK293T-Adrb1	#3	biological	n/a	deep amplicon sequencing	0.36	% indels	mean±standard deviation	n/a	n/a	n/a
a	in vitro prime editing editing in HEK-Adrb1 cell lines	PE3(-110)-pegRNA2_r004	DNA	HEK293T-Adrb1	#4	biological	n/a	deep amplicon sequencing	0.17	% indels	mean±standard deviation	n/a	n/a	n/a
a	in vitro prime editing editing in HEK-Adrb1 cell lines	PE3(-110)-pegRNA3_r001	DNA	HEK293T-Adrb1	#1	biological	n/a	deep amplicon sequencing	0.19	% indels	mean±standard deviation	n/a	n/a	n/a
a	in vitro prime editing editing in HEK-Adrb1 cell lines	PE3(-110)-pegRNA3_r002	DNA	HEK293T-Adrb1	#2	biological	n/a	deep amplicon sequencing	0.29	% indels	mean±standard deviation	n/a	n/a	n/a
a	in vitro prime editing editing in HEK-Adrb1 cell lines	PE3(-110)-pegRNA3_r003	DNA	HEK293T-Adrb1	#3	biological	n/a	deep amplicon sequencing	0.28	% indels	mean±standard deviation	n/a	n/a	n/a
a	in vitro prime editing editing in HEK-Adrb1 cell lines	PE3(-110)-pegRNA3_r004	DNA	HEK293T-Adrb1	#4	biological	n/a	deep amplicon sequencing	0.17	% indels	mean±standard deviation	n/a	n/a	n/a
a	in vitro prime editing editing in HEK-Adrb1 cell lines	PE3(-110)-pegRNA4_r001	DNA	HEK293T-Adrb1	#1	biological	n/a	deep amplicon sequencing	0.55	% indels	mean±standard deviation	n/a	n/a	n/a
a	in vitro prime editing editing in HEK-Adrb1 cell lines	PE3(-110)-pegRNA4_r002	DNA	HEK293T-Adrb1	#2	biological	n/a	deep amplicon sequencing	0.58	% indels	mean±standard deviation	n/a	n/a	n/a
a	in vitro prime editing editing in HEK-Adrb1 cell lines	PE3(-110)-pegRNA4_r003	DNA	HEK293T-Adrb1	#3	biological	n/a	deep amplicon sequencing	0.33	% indels	mean±standard deviation	n/a	n/a	n/a
a	in vitro prime editing editing in HEK-Adrb1 cell lines	PE3(-110)-pegRNA4_r004	DNA	HEK293T-Adrb1	#4	biological	n/a	deep amplicon sequencing	0.13	% indels	mean±standard deviation	n/a	n/a	n/a
a	in vitro prime editing editing in HEK-Adrb1 cell lines	PE3(-110)-pegRNA5_r001	DNA	HEK293T-Adrb1	#1	biological	n/a	deep amplicon sequencing	0.33	% indels	mean±standard deviation	n/a	n/a	n/a
a	in vitro prime editing editing in HEK-Adrb1 cell lines	PE3(-110)-pegRNA5_r002	DNA	HEK293T-Adrb1	#2	biological	n/a	deep amplicon sequencing	0.51	% indels	mean±standard deviation	n/a	n/a	n/a
a	in vitro prime editing editing in HEK-Adrb1 cell lines	PE3(-110)-pegRNA5_r003	DNA	HEK293T-Adrb1	#3	biological	n/a	deep amplicon sequencing	0.35	% indels	mean±standard deviation	n/a	n/a	n/a
a	in vitro prime editing editing in HEK-Adrb1 cell lines	PE3(-110)-pegRNA5_r004	DNA	HEK293T-Adrb1	#4	biological	n/a	deep amplicon sequencing	0.16	% indels	mean±standard deviation	n/a	n/a	n/a
a	in vitro prime editing editing in HEK-Adrb1 cell lines	PE3(-110)-pegRNA6_r001	DNA	HEK293T-Adrb1	#1	biological	n/a	deep amplicon sequencing	0.4	% indels	mean±standard deviation	n/a	n/a	n/a
a	in vitro prime editing editing in HEK-Adrb1 cell lines	PE3(-110)-pegRNA6_r002	DNA	HEK293T-Adrb1	#2	biological	n/a	deep amplicon sequencing	0.29	% indels	mean±standard deviation	n/a	n/a	n/a
a	in vitro prime editing editing in HEK-Adrb1 cell lines	PE3(-110)-pegRNA6_r003	DNA	HEK293T-Adrb1	#3	biological	n/a	deep amplicon sequencing	0.33	% indels	mean±standard deviation	n/a	n/a	n/a
a	in vitro prime editing editing in HEK-Adrb1 cell lines	PE3(-110)-pegRNA6_r004	DNA	HEK293T-Adrb1	#4	biological	n/a	deep amplicon sequencing	0.06	% indels	mean±standard deviation	n/a	n/a	n/a
a	in vitro prime editing editing in HEK-Adrb1 cell lines	PE3b-pegRNA1_r001	DNA	HEK293T-Adrb1	#1	biological	n/a	deep amplicon sequencing	0.61	% indels	mean±standard deviation	n/a	n/a	n/a
a	in vitro prime editing editing in HEK-Adrb1 cell lines	PE3b-pegRNA1_r002	DNA	HEK293T-Adrb1	#2	biological	n/a	deep amplicon sequencing	0.61	% indels	mean±standard deviation	n/a	n/a	n/a
a	in vitro prime editing editing in HEK-Adrb1 cell lines	PE3b-pegRNA1_r003	DNA	HEK293T-Adrb1	#3	biological	n/a	deep amplicon sequencing	0.76	% indels	mean±standard deviation	n/a	n/a	n/a
a	in vitro prime editing editing in HEK-Adrb1 cell lines	PE3b-pegRNA1_r004	DNA	HEK293T-Adrb1	#4	biological	n/a	deep amplicon sequencing	0.32	% indels	mean±standard deviation	n/a	n/a	n/a
a	in vitro prime editing editing in HEK-Adrb1 cell lines	PE3b-pegRNA2_r001	DNA	HEK293T-Adrb1	#1	biological	n/a	deep amplicon sequencing	1.34	% indels	mean±standard deviation	n/a	n/a	n/a
a	in vitro prime editing editing in HEK-Adrb1 cell lines	PE3b-pegRNA2_r002	DNA	HEK293T-Adrb1	#2	biological	n/a	deep amplicon sequencing	1.1	% indels	mean±standard deviation	n/a	n/a	n/a
a	in vitro prime editing editing in HEK-Adrb1 cell lines	PE3b-pegRNA2_r003	DNA	HEK293T-Adrb1	#3	biological	n/a	deep amplicon sequencing	1.04	% indels	mean±standard deviation	n/a	n/a	n/a
a	in vitro prime editing editing in HEK-Adrb1 cell lines	PE3b-pegRNA2_r004	DNA	HEK293T-Adrb1	#4	biological	n/a	deep amplicon sequencing	0.91	% indels	mean±standard deviation	n/a	n/a	n/a
a	in vitro prime editing editing in HEK-Adrb1 cell lines	PE3b-pegRNA3_r001	DNA	HEK293T-Adrb1	#1	biological	n/a	deep amplicon sequencing	1.28	% indels	mean±standard deviation	n/a	n/a	n/a
a	in vitro prime editing editing in HEK-Adrb1 cell lines	PE3b-pegRNA3_r002	DNA	HEK293T-Adrb1	#2	biological	n/a	deep amplicon sequencing	1.48	% indels	mean±standard deviation	n/a	n/a	n/a
a	in vitro prime editing editing in HEK-Adrb1 cell lines	PE3b-pegRNA3_r003	DNA	HEK293T-Adrb1	#3	biological	n/a	deep amplicon sequencing	1.26	% indels	mean±standard deviation	n/a	n/a	n/a
a	in vitro prime editing editing in HEK-Adrb1 cell lines	PE3b-pegRNA3_r004	DNA	HEK293T-Adrb1	#4	biological	n/a	deep amplicon sequencing	0.86	% indels	mean±standard deviation	n/a	n/a	n/a
a	in vitro prime editing editing in HEK-Adrb1 cell lines	PE3b-pegRNA4_r001	DNA	HEK293T-Adrb1	#1	biological	n/a	deep amplicon sequencing	0.51	% indels	mean±standard deviation	n/a	n/a	n/a
a	in vitro prime editing editing in HEK-Adrb1 cell lines	PE3b-pegRNA4_r002	DNA	HEK293T-Adrb1	#2	biological	n/a	deep amplicon sequencing	0.6	% indels	mean±standard deviation	n/a	n/a	n/a
a	in vitro prime editing editing in HEK-Adrb1 cell lines	PE3b-pegRNA4_r003	DNA	HEK293T-Adrb1	#3	biological	n/a	deep amplicon sequencing	0.41	% indels	mean±standard deviation	n/a	n/a	n/a
a	in vitro prime editing editing in HEK-Adrb1 cell lines	PE3b-pegRNA4_r004	DNA	HEK293T-Adrb1	#4	biological	n/a	deep amplicon sequencing	0.23	% indels	mean±standard deviation	n/a	n/a	n/a
a	in vitro prime editing editing in HEK-Adrb1 cell lines	PE3b-pegRNA5_r001	DNA	HEK293T-Adrb1	#1	biological	n/a	deep amplicon sequencing	0.68	% indels	mean±standard deviation	n/a	n/a	n/a
a	in vitro prime editing editing in HEK-Adrb1 cell lines	PE3b-pegRNA5_r002	DNA	HEK293T-Adrb1	#2	biological	n/a	deep amplicon sequencing	0.85	% indels	mean±standard deviation	n/a	n/a	n/a
a	in vitro prime editing editing in HEK-Adrb1 cell lines	PE3b-pegRNA5_r003	DNA	HEK293T-Adrb1	#3	biological	n/a	deep amplicon sequencing	0.86	% indels	mean±standard deviation	n/a	n/a	n/a
a	in vitro prime editing editing in HEK-Adrb1 cell lines	PE3b-pegRNA5_r004	DNA	HEK293T-Adrb1	#4	biological	n/a	deep amplicon sequencing	0.59	% indels	mean±standard deviation	n/a	n/a	n/a
a	in vitro prime editing editing in HEK-Adrb1 cell lines	PE3b-pegRNA6_r001	DNA	HEK293T-Adrb1	#1	biological	n/a	deep amplicon sequencing	1.6	% indels	mean±standard deviation	n/a	n/a	n/a
a	in vitro prime editing editing in HEK-Adrb1 cell lines	PE3b-pegRNA6_r002	DNA	HEK293T-Adrb1	#2	biological	n/a	deep amplicon sequencing	1.6	% indels	mean±standard deviation	n/a	n/a	n/a
a	in vitro prime editing editing in HEK-Adrb1 cell lines	PE3b-pegRNA6_r003	DNA	HEK293T-Adrb1	#3	biological	n/a	deep amplicon sequencing	1.33	% indels	mean±standard deviation	n/a	n/a	n/a
a	in vitro prime editing editing in HEK-Adrb1 cell lines	PE3b-pegRNA6_r004	DNA	HEK293T-Adrb1	#4	biological	n/a	deep amplicon sequencing	0.75	% indels	mean±standard deviation	n/a	n/a	n/a
b	in vitro prime editing editing in HEK-Adrb1 cell lines	untreated_r001	DNA	HEK293T-Adrb1	#1	biological	n/a	deep amplicon sequencing	1.72	% correct editing	mean±standard deviation	n/a	n/a	n/a
b	in vitro prime editing editing in HEK-Adrb1 cell lines	untreated_r002	DNA	HEK293T-Adrb1	#2	biological	n/a	deep amplicon sequencing	0.79	% correct editing	mean±standard deviation	n/a	n/a	n/a
b	in vitro prime editing editing in HEK-Adrb1 cell lines	untreated_r003	DNA	HEK293T-Adrb1	#3	biological	n/a	deep amplicon sequencing	0.73	% correct editing	mean±standard deviation	n/a	n/a	n/a
b	in vitro prime editing editing in HEK-Adrb1 cell lines	untreated_r004	DNA	HEK293T-Adrb1	#4	biological	n/a	deep amplicon sequencing	0.16	% correct editing	mean±standard deviation	n/a	n/a	n/a
b	in vitro prime editing editing in HEK-Adrb1 cell lines	untreated_r005	DNA	HEK293T-Adrb1	#5	biological	n/a	deep amplicon sequencing	0.37	% correct editing	mean±standard deviation	n/a	n/a	n/a
b	in vitro prime editing editing in HEK-Adrb1 cell lines	PE2-pegRNA1_r001	DNA	HEK293T-Adrb1	#1	biological	n/a	deep amplicon sequencing	16.88	% correct editing	mean±standard deviation	n/a	n/a	n/a
b	in vitro prime editing editing in HEK-Adrb1 cell lines	PE2-pegRNA1_r002	DNA	HEK293T-Adrb1	#2	biological	n/a	deep amplicon sequencing	14.97	% correct editing	mean±standard deviation	n/a	n/a	n/a
b	in vitro prime editing editing in HEK-Adrb1 cell lines	PE2-pegRNA1_r003	DNA	HEK293T-Adrb1	#3	biological	n/a	deep amplicon sequencing	12.87	% correct editing	mean±standard deviation	n/a	n/a	n/a
b	in vitro prime editing editing in HEK-Adrb1 cell lines	PE2-pegRNA1_r004	DNA	HEK293T-Adrb1	#4	biological	n/a	deep amplicon sequencing	17.14	% correct editing	mean±standard deviation	n/a	n/a	n/a
b	in vitro prime editing editing in HEK-Adrb1 cell lines	PE2-pegRNA1_r005	DNA	HEK293T-Adrb1	#5	biological	n/a	deep amplicon sequencing	14.35	% correct editing	mean±standard deviation	n/a	n/a	n/a
b	in vitro prime editing editing in HEK-Adrb1 cell lines	PE2-tevo-pegRNA1_r001	DNA	HEK293T-Adrb1	#1	biological	n/a	deep amplicon sequencing	23.01	% correct editing	mean±standard deviation	n/a	n/a	n/a
b	in vitro prime editing editing in HEK-Adrb1 cell lines	PE2-tevo-pegRNA1_r002	DNA	HEK293T-Adrb1	#2	biological	n/a	deep amplicon sequencing	19.21	% correct editing	mean±standard deviation	n/a	n/a	n/a
b	in vitro prime editing editing in HEK-Adrb1 cell lines	PE2-tevo-pegRNA1_r003	DNA	HEK293T-Adrb1	#3	biological	n/a	deep amplicon sequencing	21.6	% correct editing	mean±standard deviation	n/a	n/a	n/a
b	in vitro prime editing editing in HEK-Adrb1 cell lines	PE2-tevo-pegRNA1_r004	DNA	HEK293T-Adrb1	#4	biological	n/a	deep amplicon sequencing	20.82	% correct editing	mean±standard deviation	n/a	n/a	n/a
b	in vitro prime editing editing in HEK-Adrb1 cell lines	PE2-tevo-pegRNA1_r005	DNA	HEK293T-Adrb1	#5	biological	n/a	deep amplicon sequencing	22.12	% correct editing	mean±standard deviation	n/a	n/a	n/a
b	in vitro prime editing editing in HEK-Adrb1 cell lines	PE2-tmp-pegRNA1_r001	DNA	HEK293T-Adrb1	#1	biological	n/a	deep amplicon sequencing	16.47	% correct editing	mean±standard deviation	n/a	n/a	n/a
b	in vitro prime editing editing in HEK-Adrb1 cell lines	PE2-tmp-pegRNA1_r002	DNA	HEK293T-Adrb1	#2	biological	n/a	deep amplicon sequencing	13.53	% correct editing	mean±standard deviation	n/a	n/a	n/a
b	in vitro prime editing editing in HEK-Adrb1 cell lines	PE2-tmp-pegRNA1_r003	DNA	HEK293T-Adrb1	#3	biological	n/a	deep amplicon sequencing	18.47	% correct editing	mean±standard deviation	n/a	n/a	n/a
b	in vitro prime editing editing in HEK-Adrb1 cell lines	PE2-tmp-pegRNA1_r004	DNA	HEK293T-Adrb1	#4	biological	n/a	deep amplicon sequencing	15.12	% correct editing	mean±standard deviation	n/a	n/a	n/a
b	in vitro prime editing editing in HEK-Adrb1 cell lines	PE2-tmp-pegRNA1_r005	DNA	HEK293T-Adrb1	#5	biological	n/a	deep amplicon sequencing	12.79	% correct editing	mean±standard deviation	n/a	n/a	n/a
b	in vitro prime editing editing in HEK-Adrb1 cell lines	PE3b-pegRNA1_r001	DNA	HEK293T-Adrb1	#1	biological	n/a	deep amplicon sequencing	24.99	% correct editing	mean±standard deviation	n/a	n/a	n/a
b	in vitro prime editing editing in HEK-Adrb1 cell lines	PE3b-pegRNA1_r002	DNA	HEK293T-Adrb1	#2	biological	n/a	deep amplicon sequencing	17.01	% correct editing	mean±standard deviation	n/a	n/a	n/a
b	in vitro prime editing editing in HEK-Adrb1 cell lines	PE3b-pegRNA1_r003	DNA	HEK293T-Adrb1	#3	biological	n/a	deep amplicon sequencing	20.48	% correct editing	mean±standard deviation	n/a	n/a	n/a
b	in vitro prime editing editing in HEK-Adrb1 cell lines	PE3b-pegRNA1_r004	DNA	HEK293T-Adrb1	#4	biological	n/a	deep amplicon sequencing	20.89	% correct editing	mean±standard deviation	n/a	n/a	n/a
b	in vitro prime editing editing in HEK-Adrb1 cell lines	PE3b-pegRNA1_r005	DNA	HEK293T-Adrb1	#5	biological	n/a	deep amplicon sequencing	21.27	% correct editing	mean±standard deviation	n/a	n/a	n/a
b	in vitro prime editing editing in HEK-Adrb1 cell lines	PE3b-tevo-pegRNA1_r001	DNA	HEK293T-Adrb1	#1	biological	n/a	deep amplicon sequencing	27.19	% correct editing	mean±standard deviation	n/a	n/a	n/a
b	in vitro prime editing editing in HEK-Adrb1 cell lines	PE3b-tevo-pegRNA1_r002	DNA	HEK293T-Adrb1	#2	biological	n/a	deep amplicon sequencing	24.91	% correct editing	mean±standard deviation	n/a	n/a	n/a
b	in vitro prime editing editing in HEK-Adrb1 cell lines	PE3b-tevo-pegRNA1_r003	DNA	HEK293T-Adrb1	#3	biological	n/a	deep amplicon sequencing	29.63	% correct editing	mean±standard deviation	n/a	n/a	n/a
b	in vitro prime editing editing in HEK-Adrb1 cell lines	PE3b-tevo-pegRNA1_r004	DNA	HEK293T-Adrb1	#4	biological	n/a	deep amplicon sequencing	29.75	% correct editing	mean±standard deviation	n/a	n/a	n/a
b	in vitro prime editing editing in HEK-Adrb1 cell lines	PE3b-tevo-pegRNA1_r005	DNA	HEK293T-Adrb1	#5	biological	n/a	deep amplicon sequencing	24.26	% correct editing	mean±standard deviation	n/a	n/a	n/a
b	in vitro prime editing editing in HEK-Adrb1 cell lines	PE3b-tmp-pegRNA1_r001	DNA	HEK293T-Adrb1	#1	biological	n/a	deep amplicon sequencing	20.57	% correct editing	mean±standard deviation	n/a	n/a	n/a
b	in vitro prime editing editing in HEK-Adrb1 cell lines	PE3b-tmp-pegRNA1_r002	DNA	HEK293T-Adrb1	#2	biological	n/a	deep amplicon sequencing	20.92	% correct editing	mean±standard deviation	n/a	n/a	n/a
b	in vitro prime editing editing in HEK-Adrb1 cell lines	PE3b-tmp-pegRNA1_r003	DNA	HEK293T-Adrb1	#3	biological	n/a	deep amplicon sequencing	22.89	% correct editing	mean±standard deviation	n/a	n/a	n/a
b	in vitro prime editing editing in HEK-Adrb1 cell lines	PE3b-tmp-pegRNA1_r004	DNA	HEK293T-Adrb1	#4	biological	n/a	deep amplicon sequencing	19.77	% correct editing	mean±standard deviation	n/a	n/a	n/a
b	in vitro prime editing editing in HEK-Adrb1 cell lines	PE3b-tmp-pegRNA1_r005	DNA	HEK293T-Adrb1	#5	biological	n/a	deep amplicon sequencing	19.81	% correct editing	mean±standard deviation	n/a	n/a	n/a
b	in vitro prime editing editing in HEK-Adrb1 cell lines	untreated_r001	DNA	HEK293T-Adrb1	#1	biological	n/a	deep amplicon sequencing	0.33	% indels	mean±standard deviation	n/a	n/a	n/a
b	in vitro prime editing editing in HEK-Adrb1 cell lines	untreated_r002	DNA	HEK293T-Adrb1	#2	biological	n/a	deep amplicon sequencing	0.13	% indels	mean±standard deviation	n/a	n/a	n/a
b	in vitro prime editing editing in HEK-Adrb1 cell lines	untreated_r003	DNA	HEK293T-Adrb1	#3	biological	n/a	deep amplicon sequencing	0.16	% indels	mean±standard deviation	n/a	n/a	n/a
b	in vitro prime editing editing in HEK-Adrb1 cell lines	untreated_r004	DNA	HEK293T-Adrb1	#4	biological	n/a	deep amplicon sequencing	0.14	% indels	mean±standard deviation	n/a	n/a	n/a
b	in vitro prime editing editing in HEK-Adrb1 cell lines	untreated_r005	DNA	HEK293T-Adrb1	#5	biological	n/a	deep amplicon sequencing	0.15	% indels	mean±standard deviation	n/a	n/a	n/a
b	in vitro prime editing editing in HEK-Adrb1 cell lines	PE2-pegRNA1_r001	DNA	HEK293T-Adrb1	#1	biological	n/a	deep amplicon sequencing	0.26	% indels	mean±standard deviation	n/a	n/a	n/a
b	in vitro prime editing editing in HEK-Adrb1 cell lines	PE2-pegRNA1_r002	DNA	HEK293T-Adrb1	#2	biological	n/a	deep amplicon sequencing	0.44	% indels	mean±standard deviation	n/a	n/a	n/a
b	in vitro prime editing editing in HEK-Adrb1 cell lines	PE2-pegRNA1_r003	DNA	HEK293T-Adrb1	#3	biological	n/a	deep amplicon sequencing	0.27	% indels	mean±standard deviation	n/a	n/a	n/a
b	in vitro prime editing editing in HEK-Adrb1 cell lines	PE2-pegRNA1_r004	DNA	HEK293T-Adrb1	#4	biological	n/a	deep amplicon sequencing	0.36	% indels	mean±standard deviation	n/a	n/a	n/a
b	in vitro prime editing editing in HEK-Adrb1 cell lines	PE2-pegRNA1_r005	DNA	HEK293T-Adrb1	#5	biological	n/a	deep amplicon sequencing	0.36	% indels	mean±standard deviation	n/a	n/a	n/a
b	in vitro prime editing editing in HEK-Adrb1 cell lines	PE2-tevo-pegRNA1_r001	DNA	HEK293T-Adrb1	#1	biological	n/a	deep amplicon sequencing	0.41	% indels	mean±standard deviation	n/a	n/a	n/a
b	in vitro prime editing editing in HEK-Adrb1 cell lines	PE2-tevo-pegRNA1_r002	DNA	HEK293T-Adrb1	#2	biological	n/a	deep amplicon sequencing	0.38	% indels	mean±standard deviation	n/a	n/a	n/a
b	in vitro prime editing editing in HEK-Adrb1 cell lines	PE2-tevo-pegRNA1_r003	DNA	HEK293T-Adrb1	#3	biological	n/a	deep amplicon sequencing	0.36	% indels	mean±standard deviation	n/a	n/a	n/a
b	in vitro prime editing editing in HEK-Adrb1 cell lines	PE2-tevo-pegRNA1_r004	DNA	HEK293T-Adrb1	#4	biological	n/a	deep amplicon sequencing	0.47	% indels	mean±standard deviation	n/a	n/a	n/a
b	in vitro prime editing editing in HEK-Adrb1 cell lines	PE2-tevo-pegRNA1_r005	DNA	HEK293T-Adrb1	#5	biological	n/a	deep amplicon sequencing	0.53	% indels	mean±standard deviation	n/a	n/a	n/a
b	in vitro prime editing editing in HEK-Adrb1 cell lines	PE2-tmp-pegRNA1_r001	DNA	HEK293T-Adrb1	#1	biological	n/a	deep amplicon sequencing	0.45	% indels	mean±standard deviation	n/a	n/a	n/a
b	in vitro prime editing editing in HEK-Adrb1 cell lines	PE2-tmp-pegRNA1_r002	DNA	HEK293T-Adrb1	#2	biological	n/a	deep amplicon sequencing	0.37	% indels	mean±standard deviation	n/a	n/a	n/a
b	in vitro prime editing editing in HEK-Adrb1 cell lines	PE2-tmp-pegRNA1_r003	DNA	HEK293T-Adrb1	#3	biological	n/a	deep amplicon sequencing	0.3	% indels	mean±standard deviation	n/a	n/a	n/a
b	in vitro prime editing editing in HEK-Adrb1 cell lines	PE2-tmp-pegRNA1_r004	DNA	HEK293T-Adrb1	#4	biological	n/a	deep amplicon sequencing	0.45	% indels	mean±standard deviation	n/a	n/a	n/a
b	in vitro prime editing editing in HEK-Adrb1 cell lines	PE2-tmp-pegRNA1_r005	DNA	HEK293T-Adrb1	#5	biological	n/a	deep amplicon sequencing	0.64	% indels	mean±standard deviation	n/a	n/a	n/a
b	in vitro prime editing editing in HEK-Adrb1 cell lines	PE3b-pegRNA1_r001	DNA	HEK293T-Adrb1	#1	biological	n/a	deep amplicon sequencing	0.32	% indels	mean±standard deviation	n/a	n/a	n/a
b	in vitro prime editing editing in HEK-Adrb1 cell lines	PE3b-pegRNA1_r002	DNA	HEK293T-Adrb1	#2	biological	n/a	deep amplicon sequencing	0.27	% indels	mean±standard deviation	n/a	n/a	n/a
b	in vitro prime editing editing in HEK-Adrb1 cell lines	PE3b-pegRNA1_r003	DNA	HEK293T-Adrb1	#3	biological	n/a	deep amplicon sequencing	0.37	% indels	mean±standard deviation	n/a	n/a	n/a
b	in vitro prime editing editing in HEK-Adrb1 cell lines	PE3b-pegRNA1_r004	DNA	HEK293T-Adrb1	#4	biological	n/a	deep amplicon sequencing	0.47	% indels	mean±standard deviation	n/a	n/a	n/a
b	in vitro prime editing editing in HEK-Adrb1 cell lines	PE3b-pegRNA1_r005	DNA	HEK293T-Adrb1	#5	biological	n/a	deep amplicon sequencing	0.36	% indels	mean±standard deviation	n/a	n/a	n/a
b	in vitro prime editing editing in HEK-Adrb1 cell lines	PE3b-tevo-pegRNA1_r001	DNA	HEK293T-Adrb1	#1	biological	n/a	deep amplicon sequencing	0.73	% indels	mean±standard deviation	n/a	n/a	n/a
b	in vitro prime editing editing in HEK-Adrb1 cell lines	PE3b-tevo-pegRNA1_r002	DNA	HEK293T-Adrb1	#2	biological	n/a	deep amplicon sequencing	0.56	% indels	mean±standard deviation	n/a	n/a	n/a
b	in vitro prime editing editing in HEK-Adrb1 cell lines	PE3b-tevo-pegRNA1_r003	DNA	HEK293T-Adrb1	#3	biological	n/a	deep amplicon sequencing	0.93	% indels	mean±standard deviation	n/a	n/a	n/a
b	in vitro prime editing editing in HEK-Adrb1 cell lines	PE3b-tevo-pegRNA1_r004	DNA	HEK293T-Adrb1	#4	biological	n/a	deep amplicon sequencing	0.72	% indels	mean±standard deviation	n/a	n/a	n/a
b	in vitro prime editing editing in HEK-Adrb1 cell lines	PE3b-tevo-pegRNA1_r005	DNA	HEK293T-Adrb1	#5	biological	n/a	deep amplicon sequencing	0.59	% indels	mean±standard deviation	n/a	n/a	n/a
b	in vitro prime editing editing in HEK-Adrb1 cell lines	PE3b-tmp-pegRNA1_r001	DNA	HEK293T-Adrb1	#1	biological	n/a	deep amplicon sequencing	0.39	% indels	mean±standard deviation	n/a	n/a	n/a
b	in vitro prime editing editing in HEK-Adrb1 cell lines	PE3b-tmp-pegRNA1_r002	DNA	HEK293T-Adrb1	#2	biological	n/a	deep amplicon sequencing	0.51	% indels	mean±standard deviation	n/a	n/a	n/a
b	in vitro prime editing editing in HEK-Adrb1 cell lines	PE3b-tmp-pegRNA1_r003	DNA	HEK293T-Adrb1	#3	biological	n/a	deep amplicon sequencing	0.48	% indels	mean±standard deviation	n/a	n/a	n/a
b	in vitro prime editing editing in HEK-Adrb1 cell lines	PE3b-tmp-pegRNA1_r004	DNA	HEK293T-Adrb1	#4	biological	n/a	deep amplicon sequencing	0.65	% indels	mean±standard deviation	n/a	n/a	n/a
b	in vitro prime editing editing in HEK-Adrb1 cell lines	PE3b-tmp-pegRNA1_r005	DNA	HEK293T-Adrb1	#5	biological	n/a	deep amplicon sequencing	0.46	% indels	mean±standard deviation	n/a	n/a	n/a
c	in vitro prime editing editing in HEK-Adrb1 cell lines	HEK_untreated_r001	DNA	HEK293T-Adrb1	#1	biological	n/a	deep amplicon sequencing	0.37	% correct editing	mean±standard deviation	n/a	n/a	n/a
c	in vitro prime editing editing in HEK-Adrb1 cell lines	HEK_untreated_r002	DNA	HEK293T-Adrb1	#2	biological	n/a	deep amplicon sequencing	0.37	% correct editing	mean±standard deviation	n/a	n/a	n/a
c	in vitro prime editing editing in HEK-Adrb1 cell lines	HEK_untreated_r003	DNA	HEK293T-Adrb1	#3	biological	n/a	deep amplicon sequencing	0.27	% correct editing	mean±standard deviation	n/a	n/a	n/a
c	in vitro prime editing editing in HEK-Adrb1 cell lines	HEK_PE2-epegRNA1_r001	DNA	HEK293T-Adrb1	#1	biological	n/a	deep amplicon sequencing	24.5	% correct editing	mean±standard deviation	n/a	n/a	n/a
c	in vitro prime editing editing in HEK-Adrb1 cell lines	HEK_PE2-epegRNA1_r002	DNA	HEK293T-Adrb1	#2	biological	n/a	deep amplicon sequencing	26.18	% correct editing	mean±standard deviation	n/a	n/a	n/a
c	in vitro prime editing editing in HEK-Adrb1 cell lines	HEK_PE2-epegRNA1_r003	DNA	HEK293T-Adrb1	#3	biological	n/a	deep amplicon sequencing	24.73	% correct editing	mean±standard deviation	n/a	n/a	n/a
c	in vitro prime editing editing in HEK-Adrb1 cell lines	HEK_PEmax-epegRNA1_r001	DNA	HEK293T-Adrb1	#1	biological	n/a	deep amplicon sequencing	25.7	% correct editing	mean±standard deviation	n/a	n/a	n/a
c	in vitro prime editing editing in HEK-Adrb1 cell lines	HEK_PEmax-epegRNA1_r002	DNA	HEK293T-Adrb1	#2	biological	n/a	deep amplicon sequencing	29.9	% correct editing	mean±standard deviation	n/a	n/a	n/a
c	in vitro prime editing editing in HEK-Adrb1 cell lines	HEK_PEmax-epegRNA1_r003	DNA	HEK293T-Adrb1	#3	biological	n/a	deep amplicon sequencing	32.6	% correct editing	mean±standard deviation	n/a	n/a	n/a
c	in vitro prime editing editing in HEK-Adrb1 cell lines	HEK_PE3bmax-epegRNA1_r001	DNA	HEK293T-Adrb1	#1	biological	n/a	deep amplicon sequencing	26.72	% correct editing	mean±standard deviation	n/a	n/a	n/a
c	in vitro prime editing editing in HEK-Adrb1 cell lines	HEK_PE3bmax-epegRNA1_r002	DNA	HEK293T-Adrb1	#2	biological	n/a	deep amplicon sequencing	34.22	% correct editing	mean±standard deviation	n/a	n/a	n/a
c	in vitro prime editing editing in HEK-Adrb1 cell lines	HEK_PE3bmax-epegRNA1_r003	DNA	HEK293T-Adrb1	#3	biological	n/a	deep amplicon sequencing	40.45	% correct editing	mean±standard deviation	n/a	n/a	n/a
c	in vitro prime editing editing in Hepa-Adrb1 cell lines	Hepa_untreated_r001	DNA	Hepa-Adrb1	#1	biological	n/a	deep amplicon sequencing	0.24	% correct editing	mean±standard deviation	n/a	n/a	n/a
c	in vitro prime editing editing in Hepa-Adrb1 cell lines	Hepa_untreated_r002	DNA	Hepa-Adrb1	#2	biological	n/a	deep amplicon sequencing	0.17	% correct editing	mean±standard deviation	n/a	n/a	n/a
c	in vitro prime editing editing in Hepa-Adrb1 cell lines	Hepa_untreated_r003	DNA	Hepa-Adrb1	#3	biological	n/a	deep amplicon sequencing	0.17	% correct editing	mean±standard deviation	n/a	n/a	n/a
c	in vitro prime editing editing in Hepa-Adrb1 cell lines	Hepa_PE2-epegRNA1_r001	DNA	Hepa-Adrb1	#1	biological	n/a	deep amplicon sequencing	1.07	% correct editing	mean±standard deviation	n/a	n/a	n/a
c	in vitro prime editing editing in Hepa-Adrb1 cell lines	Hepa_PE2-epegRNA1_r002	DNA	Hepa-Adrb1	#2	biological	n/a	deep amplicon sequencing	1.4	% correct editing	mean±standard deviation	n/a	n/a	n/a
c	in vitro prime editing editing in Hepa-Adrb1 cell lines	Hepa_PE2-epegRNA1_r003	DNA	Hepa-Adrb1	#3	biological	n/a	deep amplicon sequencing	2.06	% correct editing	mean±standard deviation	n/a	n/a	n/a
c	in vitro prime editing editing in Hepa-Adrb1 cell lines	Hepa_PEmax-epegRNA1_r001	DNA	Hepa-Adrb1	#1	biological	n/a	deep amplicon sequencing	6.39	% correct editing	mean±standard deviation	n/a	n/a	n/a
c	in vitro prime editing editing in Hepa-Adrb1 cell lines	Hepa_PEmax-epegRNA1_r002	DNA	Hepa-Adrb1	#2	biological	n/a	deep amplicon sequencing	5.05	% correct editing	mean±standard deviation	n/a	n/a	n/a
c	in vitro prime editing editing in Hepa-Adrb1 cell lines	Hepa_PEmax-epegRNA1_r003	DNA	Hepa-Adrb1	#3	biological	n/a	deep amplicon sequencing	7.96	% correct editing	mean±standard deviation	n/a	n/a	n/a
c	in vitro prime editing editing in Hepa-Adrb1 cell lines	Hepa_PE3bmax-epegRNA1_r001	DNA	Hepa-Adrb1	#1	biological	n/a	deep amplicon sequencing	12.53	% correct editing	mean±standard deviation	n/a	n/a	n/a
c	in vitro prime editing editing in Hepa-Adrb1 cell lines	Hepa_PE3bmax-epegRNA1_r002	DNA	Hepa-Adrb1	#2	biological	n/a	deep amplicon sequencing	15.43	% correct editing	mean±standard deviation	n/a	n/a	n/a
c	in vitro prime editing editing in Hepa-Adrb1 cell lines	Hepa_PE3bmax-epegRNA1_r003	DNA	Hepa-Adrb1	#3	biological	n/a	deep amplicon sequencing	21.49	% correct editing	mean±standard deviation	n/a	n/a	n/a
c	in vitro prime editing editing in N2a-Adrb1 cell lines	N2a_untreated_r001	DNA	N2a-Adrb1	#1	biological	n/a	deep amplicon sequencing	0	% correct editing	mean±standard deviation	n/a	n/a	n/a
c	in vitro prime editing editing in N2a-Adrb1 cell lines	N2a_untreated_r002	DNA	N2a-Adrb1	#2	biological	n/a	deep amplicon sequencing	0.14	% correct editing	mean±standard deviation	n/a	n/a	n/a
c	in vitro prime editing editing in N2a-Adrb1 cell lines	N2pa_untreated_r003	DNA	N2a-Adrb1	#3	biological	n/a	deep amplicon sequencing	0.04	% correct editing	mean±standard deviation	n/a	n/a	n/a
c	in vitro prime editing editing in N2a-Adrb1 cell lines	N2a_PE2-epegRNA1_r001	DNA	N2a-Adrb1	#1	biological	n/a	deep amplicon sequencing	0.44	% correct editing	mean±standard deviation	n/a	n/a	n/a
c	in vitro prime editing editing in N2a-Adrb1 cell lines	N2a_PE2-epegRNA1_r002	DNA	N2a-Adrb1	#2	biological	n/a	deep amplicon sequencing	0.44	% correct editing	mean±standard deviation	n/a	n/a	n/a
c	in vitro prime editing editing in N2a-Adrb1 cell lines	N2a_PE2-epegRNA1_r003	DNA	N2a-Adrb1	#3	biological	n/a	deep amplicon sequencing	0.33	% correct editing	mean±standard deviation	n/a	n/a	n/a
c	in vitro prime editing editing in N2a-Adrb1 cell lines	N2a_PEmax-epegRNA1_r001	DNA	N2a-Adrb1	#1	biological	n/a	deep amplicon sequencing	0.81	% correct editing	mean±standard deviation	n/a	n/a	n/a
c	in vitro prime editing editing in N2a-Adrb1 cell lines	N2a_PEmax-epegRNA1_r002	DNA	N2a-Adrb1	#2	biological	n/a	deep amplicon sequencing	0.56	% correct editing	mean±standard deviation	n/a	n/a	n/a
c	in vitro prime editing editing in N2a-Adrb1 cell lines	N2a_PEmax-epegRNA1_r003	DNA	N2a-Adrb1	#3	biological	n/a	deep amplicon sequencing	1.74	% correct editing	mean±standard deviation	n/a	n/a	n/a
c	in vitro prime editing editing in N2a-Adrb1 cell lines	N2a_PE3bmax-epegRNA1_r001	DNA	N2a-Adrb1	#1	biological	n/a	deep amplicon sequencing	2.42	% correct editing	mean±standard deviation	n/a	n/a	n/a
c	in vitro prime editing editing in N2a-Adrb1 cell lines	N2a_PE3bmax-epegRNA1_r002	DNA	N2a-Adrb1	#2	biological	n/a	deep amplicon sequencing	2.1	% correct editing	mean±standard deviation	n/a	n/a	n/a
c	in vitro prime editing editing in N2a-Adrb1 cell lines	N2a_PE3bmax-epegRNA1_r003	DNA	N2a-Adrb1	#3	biological	n/a	deep amplicon sequencing	7.6	% correct editing	mean±standard deviation	n/a	n/a	n/a
c	in vitro prime editing editing in HEK-Adrb1 cell lines	HEK_untreated_r001	DNA	HEK293T-Adrb1	#1	biological	n/a	deep amplicon sequencing	0.18	% indels	mean±standard deviation	n/a	n/a	n/a
c	in vitro prime editing editing in HEK-Adrb1 cell lines	HEK_untreated_r002	DNA	HEK293T-Adrb1	#2	biological	n/a	deep amplicon sequencing	0.23	% indels	mean±standard deviation	n/a	n/a	n/a
c	in vitro prime editing editing in HEK-Adrb1 cell lines	HEK_untreated_r003	DNA	HEK293T-Adrb1	#3	biological	n/a	deep amplicon sequencing	0.2	% indels	mean±standard deviation	n/a	n/a	n/a
c	in vitro prime editing editing in HEK-Adrb1 cell lines	HEK_PE2-epegRNA1_r001	DNA	HEK293T-Adrb1	#1	biological	n/a	deep amplicon sequencing	0.26	% indels	mean±standard deviation	n/a	n/a	n/a
c	in vitro prime editing editing in HEK-Adrb1 cell lines	HEK_PE2-epegRNA1_r002	DNA	HEK293T-Adrb1	#2	biological	n/a	deep amplicon sequencing	0.28	% indels	mean±standard deviation	n/a	n/a	n/a
c	in vitro prime editing editing in HEK-Adrb1 cell lines	HEK_PE2-epegRNA1_r003	DNA	HEK293T-Adrb1	#3	biological	n/a	deep amplicon sequencing	0.34	% indels	mean±standard deviation	n/a	n/a	n/a
c	in vitro prime editing editing in HEK-Adrb1 cell lines	HEK_PEmax-epegRNA1_r001	DNA	HEK293T-Adrb1	#1	biological	n/a	deep amplicon sequencing	0.29	% indels	mean±standard deviation	n/a	n/a	n/a
c	in vitro prime editing editing in HEK-Adrb1 cell lines	HEK_PEmax-epegRNA1_r002	DNA	HEK293T-Adrb1	#2	biological	n/a	deep amplicon sequencing	0.3	% indels	mean±standard deviation	n/a	n/a	n/a
c	in vitro prime editing editing in HEK-Adrb1 cell lines	HEK_PEmax-epegRNA1_r003	DNA	HEK293T-Adrb1	#3	biological	n/a	deep amplicon sequencing	0.44	% indels	mean±standard deviation	n/a	n/a	n/a
c	in vitro prime editing editing in HEK-Adrb1 cell lines	HEK_PE3bmax-epegRNA1_r001	DNA	HEK293T-Adrb1	#1	biological	n/a	deep amplicon sequencing	0.47	% indels	mean±standard deviation	n/a	n/a	n/a
c	in vitro prime editing editing in HEK-Adrb1 cell lines	HEK_PE3bmax-epegRNA1_r002	DNA	HEK293T-Adrb1	#2	biological	n/a	deep amplicon sequencing	0.77	% indels	mean±standard deviation	n/a	n/a	n/a
c	in vitro prime editing editing in HEK-Adrb1 cell lines	HEK_PE3bmax-epegRNA1_r003	DNA	HEK293T-Adrb1	#3	biological	n/a	deep amplicon sequencing	0.94	% indels	mean±standard deviation	n/a	n/a	n/a
c	in vitro prime editing editing in Hepa-Adrb1 cell lines	Hepa_untreated_r001	DNA	Hepa-Adrb1	#1	biological	n/a	deep amplicon sequencing	0.97	% indels	mean±standard deviation	n/a	n/a	n/a
c	in vitro prime editing editing in Hepa-Adrb1 cell lines	Hepa_untreated_r002	DNA	Hepa-Adrb1	#2	biological	n/a	deep amplicon sequencing	0.98	% indels	mean±standard deviation	n/a	n/a	n/a
c	in vitro prime editing editing in Hepa-Adrb1 cell lines	Hepa_untreated_r003	DNA	Hepa-Adrb1	#3	biological	n/a	deep amplicon sequencing	0.48	% indels	mean±standard deviation	n/a	n/a	n/a
c	in vitro prime editing editing in Hepa-Adrb1 cell lines	Hepa_PE2-epegRNA1_r001	DNA	Hepa-Adrb1	#1	biological	n/a	deep amplicon sequencing	0.48	% indels	mean±standard deviation	n/a	n/a	n/a
c	in vitro prime editing editing in Hepa-Adrb1 cell lines	Hepa_PE2-epegRNA1_r002	DNA	Hepa-Adrb1	#2	biological	n/a	deep amplicon sequencing	0.61	% indels	mean±standard deviation	n/a	n/a	n/a
c	in vitro prime editing editing in Hepa-Adrb1 cell lines	Hepa_PE2-epegRNA1_r003	DNA	Hepa-Adrb1	#3	biological	n/a	deep amplicon sequencing	0.7	% indels	mean±standard deviation	n/a	n/a	n/a
c	in vitro prime editing editing in Hepa-Adrb1 cell lines	Hepa_PEmax-epegRNA1_r001	DNA	Hepa-Adrb1	#1	biological	n/a	deep amplicon sequencing	0.9	% indels	mean±standard deviation	n/a	n/a	n/a
c	in vitro prime editing editing in Hepa-Adrb1 cell lines	Hepa_PEmax-epegRNA1_r002	DNA	Hepa-Adrb1	#2	biological	n/a	deep amplicon sequencing	1.12	% indels	mean±standard deviation	n/a	n/a	n/a
c	in vitro prime editing editing in Hepa-Adrb1 cell lines	Hepa_PEmax-epegRNA1_r003	DNA	Hepa-Adrb1	#3	biological	n/a	deep amplicon sequencing	1.88	% indels	mean±standard deviation	n/a	n/a	n/a
c	in vitro prime editing editing in Hepa-Adrb1 cell lines	Hepa_PE3bmax-epegRNA1_r001	DNA	Hepa-Adrb1	#1	biological	n/a	deep amplicon sequencing	1.14	% indels	mean±standard deviation	n/a	n/a	n/a
c	in vitro prime editing editing in Hepa-Adrb1 cell lines	Hepa_PE3bmax-epegRNA1_r002	DNA	Hepa-Adrb1	#2	biological	n/a	deep amplicon sequencing	1.64	% indels	mean±standard deviation	n/a	n/a	n/a
c	in vitro prime editing editing in Hepa-Adrb1 cell lines	Hepa_PE3bmax-epegRNA1_r003	DNA	Hepa-Adrb1	#3	biological	n/a	deep amplicon sequencing	2.86	% indels	mean±standard deviation	n/a	n/a	n/a
c	in vitro prime editing editing in N2a-Adrb1 cell lines	N2a_untreated_r001	DNA	N2a-Adrb1	#1	biological	n/a	deep amplicon sequencing	0.45	% indels	mean±standard deviation	n/a	n/a	n/a
c	in vitro prime editing editing in N2a-Adrb1 cell lines	N2a_untreated_r002	DNA	N2a-Adrb1	#2	biological	n/a	deep amplicon sequencing	0.58	% indels	mean±standard deviation	n/a	n/a	n/a
c	in vitro prime editing editing in N2a-Adrb1 cell lines	N2pa_untreated_r003	DNA	N2a-Adrb1	#3	biological	n/a	deep amplicon sequencing	0.19	% indels	mean±standard deviation	n/a	n/a	n/a
c	in vitro prime editing editing in N2a-Adrb1 cell lines	N2a_PE2-epegRNA1_r001	DNA	N2a-Adrb1	#1	biological	n/a	deep amplicon sequencing	0.5	% indels	mean±standard deviation	n/a	n/a	n/a
c	in vitro prime editing editing in N2a-Adrb1 cell lines	N2a_PE2-epegRNA1_r002	DNA	N2a-Adrb1	#2	biological	n/a	deep amplicon sequencing	0.52	% indels	mean±standard deviation	n/a	n/a	n/a
c	in vitro prime editing editing in N2a-Adrb1 cell lines	N2a_PE2-epegRNA1_r003	DNA	N2a-Adrb1	#3	biological	n/a	deep amplicon sequencing	0.33	% indels	mean±standard deviation	n/a	n/a	n/a
c	in vitro prime editing editing in N2a-Adrb1 cell lines	N2a_PEmax-epegRNA1_r001	DNA	N2a-Adrb1	#1	biological	n/a	deep amplicon sequencing	0.42	% indels	mean±standard deviation	n/a	n/a	n/a
c	in vitro prime editing editing in N2a-Adrb1 cell lines	N2a_PEmax-epegRNA1_r002	DNA	N2a-Adrb1	#2	biological	n/a	deep amplicon sequencing	0.25	% indels	mean±standard deviation	n/a	n/a	n/a
c	in vitro prime editing editing in N2a-Adrb1 cell lines	N2a_PEmax-epegRNA1_r003	DNA	N2a-Adrb1	#3	biological	n/a	deep amplicon sequencing	0.48	% indels	mean±standard deviation	n/a	n/a	n/a
c	in vitro prime editing editing in N2a-Adrb1 cell lines	N2a_PE3bmax-epegRNA1_r001	DNA	N2a-Adrb1	#1	biological	n/a	deep amplicon sequencing	0.43	% indels	mean±standard deviation	n/a	n/a	n/a
c	in vitro prime editing editing in N2a-Adrb1 cell lines	N2a_PE3bmax-epegRNA1_r002	DNA	N2a-Adrb1	#2	biological	n/a	deep amplicon sequencing	0.37	% indels	mean±standard deviation	n/a	n/a	n/a
c	in vitro prime editing editing in N2a-Adrb1 cell lines	N2a_PE3bmax-epegRNA1_r003	DNA	N2a-Adrb1	#3	biological	n/a	deep amplicon sequencing	1.23	% indels	mean±standard deviation	n/a	n/a	n/a
d	in vitro prime editing editing in HEK-Adrb1 cell lines	HEK_epegRNA1_r001	DNA	HEK293T-Adrb1	#1	biological	n/a	deep amplicon sequencing	29.9	% correct editing	mean±standard deviation	n/a	n/a	n/a
d	in vitro prime editing editing in HEK-Adrb1 cell lines	HEK_epegRNA1_r002	DNA	HEK293T-Adrb1	#2	biological	n/a	deep amplicon sequencing	27.7	% correct editing	mean±standard deviation	n/a	n/a	n/a
d	in vitro prime editing editing in HEK-Adrb1 cell lines	HEK_epegRNA1_r003	DNA	HEK293T-Adrb1	#3	biological	n/a	deep amplicon sequencing	32.2	% correct editing	mean±standard deviation	n/a	n/a	n/a
d	in vitro prime editing editing in HEK-Adrb1 cell lines	HEK_epegRNA1-SM1_r001	DNA	HEK293T-Adrb1	#1	biological	n/a	deep amplicon sequencing	27.2	% correct editing	mean±standard deviation	n/a	n/a	n/a
d	in vitro prime editing editing in HEK-Adrb1 cell lines	HEK_epegRNA1-SM1_r002	DNA	HEK293T-Adrb1	#2	biological	n/a	deep amplicon sequencing	28.4	% correct editing	mean±standard deviation	n/a	n/a	n/a
d	in vitro prime editing editing in HEK-Adrb1 cell lines	HEK_epegRNA1-SM1_r003	DNA	HEK293T-Adrb1	#3	biological	n/a	deep amplicon sequencing	30.5	% correct editing	mean±standard deviation	n/a	n/a	n/a
d	in vitro prime editing editing in HEK-Adrb1 cell lines	HEK_epegRNA1-SM2_r001	DNA	HEK293T-Adrb1	#1	biological	n/a	deep amplicon sequencing	35.6	% correct editing	mean±standard deviation	n/a	n/a	n/a
d	in vitro prime editing editing in HEK-Adrb1 cell lines	HEK_epegRNA1-SM2_r002	DNA	HEK293T-Adrb1	#2	biological	n/a	deep amplicon sequencing	28.7	% correct editing	mean±standard deviation	n/a	n/a	n/a
d	in vitro prime editing editing in HEK-Adrb1 cell lines	HEK_epegRNA1-SM2_r003	DNA	HEK293T-Adrb1	#3	biological	n/a	deep amplicon sequencing	31.7	% correct editing	mean±standard deviation	n/a	n/a	n/a
d	in vitro prime editing editing in HEK-Adrb1 cell lines	HEK_epegRNA1-SM3_r001	DNA	HEK293T-Adrb1	#1	biological	n/a	deep amplicon sequencing	44.7	% correct editing	mean±standard deviation	n/a	n/a	n/a
d	in vitro prime editing editing in HEK-Adrb1 cell lines	HEK_epegRNA1-SM3_r002	DNA	HEK293T-Adrb1	#2	biological	n/a	deep amplicon sequencing	47.4	% correct editing	mean±standard deviation	n/a	n/a	n/a
d	in vitro prime editing editing in HEK-Adrb1 cell lines	HEK_epegRNA1-SM3_r003	DNA	HEK293T-Adrb1	#3	biological	n/a	deep amplicon sequencing	34	% correct editing	mean±standard deviation	n/a	n/a	n/a
d	in vitro prime editing editing in HEK-Adrb1 cell lines	HEK_epegRNA1-SM4_r001	DNA	HEK293T-Adrb1	#1	biological	n/a	deep amplicon sequencing	45.5	% correct editing	mean±standard deviation	n/a	n/a	n/a
d	in vitro prime editing editing in HEK-Adrb1 cell lines	HEK_epegRNA1-SM4_r002	DNA	HEK293T-Adrb1	#2	biological	n/a	deep amplicon sequencing	34.2	% correct editing	mean±standard deviation	n/a	n/a	n/a
d	in vitro prime editing editing in HEK-Adrb1 cell lines	HEK_epegRNA1-SM4_r003	DNA	HEK293T-Adrb1	#3	biological	n/a	deep amplicon sequencing	26	% correct editing	mean±standard deviation	n/a	n/a	n/a
d	in vitro prime editing editing in HEK-Adrb1 cell lines	HEK_epegRNA1-SM5_r001	DNA	HEK293T-Adrb1	#1	biological	n/a	deep amplicon sequencing	42.5	% correct editing	mean±standard deviation	n/a	n/a	n/a
d	in vitro prime editing editing in HEK-Adrb1 cell lines	HEK_epegRNA1-SM5_r002	DNA	HEK293T-Adrb1	#2	biological	n/a	deep amplicon sequencing	38.4	% correct editing	mean±standard deviation	n/a	n/a	n/a
d	in vitro prime editing editing in HEK-Adrb1 cell lines	HEK_epegRNA1-SM5_r003	DNA	HEK293T-Adrb1	#3	biological	n/a	deep amplicon sequencing	34.5	% correct editing	mean±standard deviation	n/a	n/a	n/a
d	in vitro prime editing editing in Hepa-Adrb1 cell lines	Hepa_epegRNA1_r001	DNA	Hepa-Adrb1	#1	biological	n/a	deep amplicon sequencing	3.06	% correct editing	mean±standard deviation	n/a	n/a	n/a
d	in vitro prime editing editing in Hepa-Adrb1 cell lines	Hepa_epegRNA1_r002	DNA	Hepa-Adrb1	#2	biological	n/a	deep amplicon sequencing	1.59	% correct editing	mean±standard deviation	n/a	n/a	n/a
d	in vitro prime editing editing in Hepa-Adrb1 cell lines	Hepa_epegRNA1_r003	DNA	Hepa-Adrb1	#3	biological	n/a	deep amplicon sequencing	2.96	% correct editing	mean±standard deviation	n/a	n/a	n/a
d	in vitro prime editing editing in Hepa-Adrb1 cell lines	Hepa_epegRNA1-SM1_r001	DNA	Hepa-Adrb1	#1	biological	n/a	deep amplicon sequencing	5.4	% correct editing	mean±standard deviation	n/a	n/a	n/a
d	in vitro prime editing editing in Hepa-Adrb1 cell lines	Hepa_epegRNA1-SM1_r002	DNA	Hepa-Adrb1	#2	biological	n/a	deep amplicon sequencing	1.92	% correct editing	mean±standard deviation	n/a	n/a	n/a
d	in vitro prime editing editing in Hepa-Adrb1 cell lines	Hepa_epegRNA1-SM1_r003	DNA	Hepa-Adrb1	#3	biological	n/a	deep amplicon sequencing	3.4	% correct editing	mean±standard deviation	n/a	n/a	n/a
d	in vitro prime editing editing in Hepa-Adrb1 cell lines	Hepa_epegRNA1-SM2_r001	DNA	Hepa-Adrb1	#1	biological	n/a	deep amplicon sequencing	4.2	% correct editing	mean±standard deviation	n/a	n/a	n/a
d	in vitro prime editing editing in Hepa-Adrb1 cell lines	Hepa_epegRNA1-SM2_r002	DNA	Hepa-Adrb1	#2	biological	n/a	deep amplicon sequencing	1.06	% correct editing	mean±standard deviation	n/a	n/a	n/a
d	in vitro prime editing editing in Hepa-Adrb1 cell lines	Hepa_epegRNA1-SM2_r003	DNA	Hepa-Adrb1	#3	biological	n/a	deep amplicon sequencing	3.31	% correct editing	mean±standard deviation	n/a	n/a	n/a
d	in vitro prime editing editing in Hepa-Adrb1 cell lines	Hepa_epegRNA1-SM3_r001	DNA	Hepa-Adrb1	#1	biological	n/a	deep amplicon sequencing	13.1	% correct editing	mean±standard deviation	n/a	n/a	n/a
d	in vitro prime editing editing in Hepa-Adrb1 cell lines	Hepa_epegRNA1-SM3_r002	DNA	Hepa-Adrb1	#2	biological	n/a	deep amplicon sequencing	14.5	% correct editing	mean±standard deviation	n/a	n/a	n/a
d	in vitro prime editing editing in Hepa-Adrb1 cell lines	Hepa_epegRNA1-SM3_r003	DNA	Hepa-Adrb1	#3	biological	n/a	deep amplicon sequencing	20	% correct editing	mean±standard deviation	n/a	n/a	n/a
d	in vitro prime editing editing in Hepa-Adrb1 cell lines	Hepa_epegRNA1-SM4_r001	DNA	Hepa-Adrb1	#1	biological	n/a	deep amplicon sequencing	9.9	% correct editing	mean±standard deviation	n/a	n/a	n/a
d	in vitro prime editing editing in Hepa-Adrb1 cell lines	Hepa_epegRNA1-SM4_r002	DNA	Hepa-Adrb1	#2	biological	n/a	deep amplicon sequencing	19.8	% correct editing	mean±standard deviation	n/a	n/a	n/a
d	in vitro prime editing editing in Hepa-Adrb1 cell lines	Hepa_epegRNA1-SM4_r003	DNA	Hepa-Adrb1	#3	biological	n/a	deep amplicon sequencing	10.3	% correct editing	mean±standard deviation	n/a	n/a	n/a
d	in vitro prime editing editing in Hepa-Adrb1 cell lines	Hepa_epegRNA1-SM5_r001	DNA	Hepa-Adrb1	#1	biological	n/a	deep amplicon sequencing	9.6	% correct editing	mean±standard deviation	n/a	n/a	n/a
d	in vitro prime editing editing in Hepa-Adrb1 cell lines	Hepa_epegRNA1-SM5_r002	DNA	Hepa-Adrb1	#2	biological	n/a	deep amplicon sequencing	17	% correct editing	mean±standard deviation	n/a	n/a	n/a
d	in vitro prime editing editing in Hepa-Adrb1 cell lines	Hepa_epegRNA1-SM5_r003	DNA	Hepa-Adrb1	#3	biological	n/a	deep amplicon sequencing	14.9	% correct editing	mean±standard deviation	n/a	n/a	n/a
d	in vitro prime editing editing in N2a-Adrb1 cell lines	N2a_epegRNA1_r001	DNA	N2a-Adrb1	#1	biological	n/a	deep amplicon sequencing	7.2	% correct editing	mean±standard deviation	n/a	n/a	n/a
d	in vitro prime editing editing in N2a-Adrb1 cell lines	N2a_epegRNA1_r002	DNA	N2a-Adrb1	#2	biological	n/a	deep amplicon sequencing	4.23	% correct editing	mean±standard deviation	n/a	n/a	n/a
d	in vitro prime editing editing in N2a-Adrb1 cell lines	N2a_epegRNA1_r003	DNA	N2a-Adrb1	#3	biological	n/a	deep amplicon sequencing	3.45	% correct editing	mean±standard deviation	n/a	n/a	n/a
d	in vitro prime editing editing in N2a-Adrb1 cell lines	N2a_epegRNA1-SM1_r001	DNA	N2a-Adrb1	#1	biological	n/a	deep amplicon sequencing	6.9	% correct editing	mean±standard deviation	n/a	n/a	n/a
d	in vitro prime editing editing in N2a-Adrb1 cell lines	N2a_epegRNA1-SM1_r002	DNA	N2a-Adrb1	#2	biological	n/a	deep amplicon sequencing	3.8	% correct editing	mean±standard deviation	n/a	n/a	n/a
d	in vitro prime editing editing in N2a-Adrb1 cell lines	N2a_epegRNA1-SM1_r003	DNA	N2a-Adrb1	#3	biological	n/a	deep amplicon sequencing	3.38	% correct editing	mean±standard deviation	n/a	n/a	n/a
d	in vitro prime editing editing in N2a-Adrb1 cell lines	N2a_epegRNA1-SM2_r001	DNA	N2a-Adrb1	#1	biological	n/a	deep amplicon sequencing	6.9	% correct editing	mean±standard deviation	n/a	n/a	n/a
d	in vitro prime editing editing in N2a-Adrb1 cell lines	N2a_epegRNA1-SM2_r002	DNA	N2a-Adrb1	#2	biological	n/a	deep amplicon sequencing	6.7	% correct editing	mean±standard deviation	n/a	n/a	n/a
d	in vitro prime editing editing in N2a-Adrb1 cell lines	N2a_epegRNA1-SM2_r003	DNA	N2a-Adrb1	#3	biological	n/a	deep amplicon sequencing	5.8	% correct editing	mean±standard deviation	n/a	n/a	n/a
d	in vitro prime editing editing in N2a-Adrb1 cell lines	N2a_epegRNA1-SM3_r001	DNA	N2a-Adrb1	#1	biological	n/a	deep amplicon sequencing	13.3	% correct editing	mean±standard deviation	n/a	n/a	n/a
d	in vitro prime editing editing in N2a-Adrb1 cell lines	N2a_epegRNA1-SM3_r002	DNA	N2a-Adrb1	#2	biological	n/a	deep amplicon sequencing	8	% correct editing	mean±standard deviation	n/a	n/a	n/a
d	in vitro prime editing editing in N2a-Adrb1 cell lines	N2a_epegRNA1-SM3_r003	DNA	N2a-Adrb1	#3	biological	n/a	deep amplicon sequencing	11.6	% correct editing	mean±standard deviation	n/a	n/a	n/a
d	in vitro prime editing editing in N2a-Adrb1 cell lines	N2a_epegRNA1-SM4_r001	DNA	N2a-Adrb1	#1	biological	n/a	deep amplicon sequencing	10.6	% correct editing	mean±standard deviation	n/a	n/a	n/a
d	in vitro prime editing editing in N2a-Adrb1 cell lines	N2a_epegRNA1-SM4_r002	DNA	N2a-Adrb1	#2	biological	n/a	deep amplicon sequencing	4.56	% correct editing	mean±standard deviation	n/a	n/a	n/a
d	in vitro prime editing editing in N2a-Adrb1 cell lines	N2a_epegRNA1-SM4_r003	DNA	N2a-Adrb1	#3	biological	n/a	deep amplicon sequencing	11.6	% correct editing	mean±standard deviation	n/a	n/a	n/a
d	in vitro prime editing editing in N2a-Adrb1 cell lines	N2a_epegRNA1-SM5_r001	DNA	N2a-Adrb1	#1	biological	n/a	deep amplicon sequencing	6.4	% correct editing	mean±standard deviation	n/a	n/a	n/a
d	in vitro prime editing editing in N2a-Adrb1 cell lines	N2a_epegRNA1-SM5_r002	DNA	N2a-Adrb1	#2	biological	n/a	deep amplicon sequencing	6	% correct editing	mean±standard deviation	n/a	n/a	n/a
d	in vitro prime editing editing in N2a-Adrb1 cell lines	N2a_epegRNA1-SM5_r003	DNA	N2a-Adrb1	#3	biological	n/a	deep amplicon sequencing	9.5	% correct editing	mean±standard deviation	n/a	n/a	n/a
d	in vitro prime editing editing in HEK-Adrb1 cell lines	HEK_epegRNA1_r001	DNA	HEK293T-Adrb1	#1	biological	n/a	deep amplicon sequencing	0.56	% indels	mean±standard deviation	n/a	n/a	n/a
d	in vitro prime editing editing in HEK-Adrb1 cell lines	HEK_epegRNA1_r002	DNA	HEK293T-Adrb1	#2	biological	n/a	deep amplicon sequencing	0.37	% indels	mean±standard deviation	n/a	n/a	n/a
d	in vitro prime editing editing in HEK-Adrb1 cell lines	HEK_epegRNA1_r003	DNA	HEK293T-Adrb1	#3	biological	n/a	deep amplicon sequencing	0.5	% indels	mean±standard deviation	n/a	n/a	n/a
d	in vitro prime editing editing in HEK-Adrb1 cell lines	HEK_epegRNA1-SM1_r001	DNA	HEK293T-Adrb1	#1	biological	n/a	deep amplicon sequencing	0.59	% indels	mean±standard deviation	n/a	n/a	n/a
d	in vitro prime editing editing in HEK-Adrb1 cell lines	HEK_epegRNA1-SM1_r002	DNA	HEK293T-Adrb1	#2	biological	n/a	deep amplicon sequencing	0.4	% indels	mean±standard deviation	n/a	n/a	n/a
d	in vitro prime editing editing in HEK-Adrb1 cell lines	HEK_epegRNA1-SM1_r003	DNA	HEK293T-Adrb1	#3	biological	n/a	deep amplicon sequencing	0.54	% indels	mean±standard deviation	n/a	n/a	n/a
d	in vitro prime editing editing in HEK-Adrb1 cell lines	HEK_epegRNA1-SM2_r001	DNA	HEK293T-Adrb1	#1	biological	n/a	deep amplicon sequencing	0.31	% indels	mean±standard deviation	n/a	n/a	n/a
d	in vitro prime editing editing in HEK-Adrb1 cell lines	HEK_epegRNA1-SM2_r002	DNA	HEK293T-Adrb1	#2	biological	n/a	deep amplicon sequencing	0.29	% indels	mean±standard deviation	n/a	n/a	n/a
d	in vitro prime editing editing in HEK-Adrb1 cell lines	HEK_epegRNA1-SM2_r003	DNA	HEK293T-Adrb1	#3	biological	n/a	deep amplicon sequencing	0.3	% indels	mean±standard deviation	n/a	n/a	n/a
d	in vitro prime editing editing in HEK-Adrb1 cell lines	HEK_epegRNA1-SM3_r001	DNA	HEK293T-Adrb1	#1	biological	n/a	deep amplicon sequencing	0.43	% indels	mean±standard deviation	n/a	n/a	n/a
d	in vitro prime editing editing in HEK-Adrb1 cell lines	HEK_epegRNA1-SM3_r002	DNA	HEK293T-Adrb1	#2	biological	n/a	deep amplicon sequencing	0.55	% indels	mean±standard deviation	n/a	n/a	n/a
d	in vitro prime editing editing in HEK-Adrb1 cell lines	HEK_epegRNA1-SM3_r003	DNA	HEK293T-Adrb1	#3	biological	n/a	deep amplicon sequencing	0.24	% indels	mean±standard deviation	n/a	n/a	n/a
d	in vitro prime editing editing in HEK-Adrb1 cell lines	HEK_epegRNA1-SM4_r001	DNA	HEK293T-Adrb1	#1	biological	n/a	deep amplicon sequencing	0.43	% indels	mean±standard deviation	n/a	n/a	n/a
d	in vitro prime editing editing in HEK-Adrb1 cell lines	HEK_epegRNA1-SM4_r002	DNA	HEK293T-Adrb1	#2	biological	n/a	deep amplicon sequencing	0.36	% indels	mean±standard deviation	n/a	n/a	n/a
d	in vitro prime editing editing in HEK-Adrb1 cell lines	HEK_epegRNA1-SM4_r003	DNA	HEK293T-Adrb1	#3	biological	n/a	deep amplicon sequencing	0.13	% indels	mean±standard deviation	n/a	n/a	n/a
d	in vitro prime editing editing in HEK-Adrb1 cell lines	HEK_epegRNA1-SM5_r001	DNA	HEK293T-Adrb1	#1	biological	n/a	deep amplicon sequencing	0.31	% indels	mean±standard deviation	n/a	n/a	n/a
d	in vitro prime editing editing in HEK-Adrb1 cell lines	HEK_epegRNA1-SM5_r002	DNA	HEK293T-Adrb1	#2	biological	n/a	deep amplicon sequencing	0.35	% indels	mean±standard deviation	n/a	n/a	n/a
d	in vitro prime editing editing in HEK-Adrb1 cell lines	HEK_epegRNA1-SM5_r003	DNA	HEK293T-Adrb1	#3	biological	n/a	deep amplicon sequencing	0.39	% indels	mean±standard deviation	n/a	n/a	n/a
d	in vitro prime editing editing in Hepa-Adrb1 cell lines	Hepa_epegRNA1_r001	DNA	Hepa-Adrb1	#1	biological	n/a	deep amplicon sequencing	2.5	% indels	mean±standard deviation	n/a	n/a	n/a
d	in vitro prime editing editing in Hepa-Adrb1 cell lines	Hepa_epegRNA1_r002	DNA	Hepa-Adrb1	#2	biological	n/a	deep amplicon sequencing	2.08	% indels	mean±standard deviation	n/a	n/a	n/a
d	in vitro prime editing editing in Hepa-Adrb1 cell lines	Hepa_epegRNA1_r003	DNA	Hepa-Adrb1	#3	biological	n/a	deep amplicon sequencing	2.52	% indels	mean±standard deviation	n/a	n/a	n/a
d	in vitro prime editing editing in Hepa-Adrb1 cell lines	Hepa_epegRNA1-SM1_r001	DNA	Hepa-Adrb1	#1	biological	n/a	deep amplicon sequencing	1.43	% indels	mean±standard deviation	n/a	n/a	n/a
d	in vitro prime editing editing in Hepa-Adrb1 cell lines	Hepa_epegRNA1-SM1_r002	DNA	Hepa-Adrb1	#2	biological	n/a	deep amplicon sequencing	0.98	% indels	mean±standard deviation	n/a	n/a	n/a
d	in vitro prime editing editing in Hepa-Adrb1 cell lines	Hepa_epegRNA1-SM1_r003	DNA	Hepa-Adrb1	#3	biological	n/a	deep amplicon sequencing	1.09	% indels	mean±standard deviation	n/a	n/a	n/a
d	in vitro prime editing editing in Hepa-Adrb1 cell lines	Hepa_epegRNA1-SM2_r001	DNA	Hepa-Adrb1	#1	biological	n/a	deep amplicon sequencing	1.1	% indels	mean±standard deviation	n/a	n/a	n/a
d	in vitro prime editing editing in Hepa-Adrb1 cell lines	Hepa_epegRNA1-SM2_r002	DNA	Hepa-Adrb1	#2	biological	n/a	deep amplicon sequencing	0.42	% indels	mean±standard deviation	n/a	n/a	n/a
d	in vitro prime editing editing in Hepa-Adrb1 cell lines	Hepa_epegRNA1-SM2_r003	DNA	Hepa-Adrb1	#3	biological	n/a	deep amplicon sequencing	1	% indels	mean±standard deviation	n/a	n/a	n/a
d	in vitro prime editing editing in Hepa-Adrb1 cell lines	Hepa_epegRNA1-SM3_r001	DNA	Hepa-Adrb1	#1	biological	n/a	deep amplicon sequencing	1.1	% indels	mean±standard deviation	n/a	n/a	n/a
d	in vitro prime editing editing in Hepa-Adrb1 cell lines	Hepa_epegRNA1-SM3_r002	DNA	Hepa-Adrb1	#2	biological	n/a	deep amplicon sequencing	1.07	% indels	mean±standard deviation	n/a	n/a	n/a
d	in vitro prime editing editing in Hepa-Adrb1 cell lines	Hepa_epegRNA1-SM3_r003	DNA	Hepa-Adrb1	#3	biological	n/a	deep amplicon sequencing	1.33	% indels	mean±standard deviation	n/a	n/a	n/a
d	in vitro prime editing editing in Hepa-Adrb1 cell lines	Hepa_epegRNA1-SM4_r001	DNA	Hepa-Adrb1	#1	biological	n/a	deep amplicon sequencing	1.18	% indels	mean±standard deviation	n/a	n/a	n/a
d	in vitro prime editing editing in Hepa-Adrb1 cell lines	Hepa_epegRNA1-SM4_r002	DNA	Hepa-Adrb1	#2	biological	n/a	deep amplicon sequencing	0.84	% indels	mean±standard deviation	n/a	n/a	n/a
d	in vitro prime editing editing in Hepa-Adrb1 cell lines	Hepa_epegRNA1-SM4_r003	DNA	Hepa-Adrb1	#3	biological	n/a	deep amplicon sequencing	1.21	% indels	mean±standard deviation	n/a	n/a	n/a
d	in vitro prime editing editing in Hepa-Adrb1 cell lines	Hepa_epegRNA1-SM5_r001	DNA	Hepa-Adrb1	#1	biological	n/a	deep amplicon sequencing	0.9	% indels	mean±standard deviation	n/a	n/a	n/a
d	in vitro prime editing editing in Hepa-Adrb1 cell lines	Hepa_epegRNA1-SM5_r002	DNA	Hepa-Adrb1	#2	biological	n/a	deep amplicon sequencing	1.95	% indels	mean±standard deviation	n/a	n/a	n/a
d	in vitro prime editing editing in Hepa-Adrb1 cell lines	Hepa_epegRNA1-SM5_r003	DNA	Hepa-Adrb1	#3	biological	n/a	deep amplicon sequencing	1.79	% indels	mean±standard deviation	n/a	n/a	n/a
d	in vitro prime editing editing in N2a-Adrb1 cell lines	N2a_epegRNA1_r001	DNA	N2a-Adrb1	#1	biological	n/a	deep amplicon sequencing	0.95	% indels	mean±standard deviation	n/a	n/a	n/a
d	in vitro prime editing editing in N2a-Adrb1 cell lines	N2a_epegRNA1_r002	DNA	N2a-Adrb1	#2	biological	n/a	deep amplicon sequencing	0.48	% indels	mean±standard deviation	n/a	n/a	n/a
d	in vitro prime editing editing in N2a-Adrb1 cell lines	N2a_epegRNA1_r003	DNA	N2a-Adrb1	#3	biological	n/a	deep amplicon sequencing	0.51	% indels	mean±standard deviation	n/a	n/a	n/a
d	in vitro prime editing editing in N2a-Adrb1 cell lines	N2a_epegRNA1-SM1_r001	DNA	N2a-Adrb1	#1	biological	n/a	deep amplicon sequencing	0.9	% indels	mean±standard deviation	n/a	n/a	n/a
d	in vitro prime editing editing in N2a-Adrb1 cell lines	N2a_epegRNA1-SM1_r002	DNA	N2a-Adrb1	#2	biological	n/a	deep amplicon sequencing	0.55	% indels	mean±standard deviation	n/a	n/a	n/a
d	in vitro prime editing editing in N2a-Adrb1 cell lines	N2a_epegRNA1-SM1_r003	DNA	N2a-Adrb1	#3	biological	n/a	deep amplicon sequencing	0.61	% indels	mean±standard deviation	n/a	n/a	n/a
d	in vitro prime editing editing in N2a-Adrb1 cell lines	N2a_epegRNA1-SM2_r001	DNA	N2a-Adrb1	#1	biological	n/a	deep amplicon sequencing	1.11	% indels	mean±standard deviation	n/a	n/a	n/a
d	in vitro prime editing editing in N2a-Adrb1 cell lines	N2a_epegRNA1-SM2_r002	DNA	N2a-Adrb1	#2	biological	n/a	deep amplicon sequencing	0.87	% indels	mean±standard deviation	n/a	n/a	n/a
d	in vitro prime editing editing in N2a-Adrb1 cell lines	N2a_epegRNA1-SM2_r003	DNA	N2a-Adrb1	#3	biological	n/a	deep amplicon sequencing	0.72	% indels	mean±standard deviation	n/a	n/a	n/a
d	in vitro prime editing editing in N2a-Adrb1 cell lines	N2a_epegRNA1-SM3_r001	DNA	N2a-Adrb1	#1	biological	n/a	deep amplicon sequencing	0.59	% indels	mean±standard deviation	n/a	n/a	n/a
d	in vitro prime editing editing in N2a-Adrb1 cell lines	N2a_epegRNA1-SM3_r002	DNA	N2a-Adrb1	#2	biological	n/a	deep amplicon sequencing	0.38	% indels	mean±standard deviation	n/a	n/a	n/a
d	in vitro prime editing editing in N2a-Adrb1 cell lines	N2a_epegRNA1-SM3_r003	DNA	N2a-Adrb1	#3	biological	n/a	deep amplicon sequencing	0.57	% indels	mean±standard deviation	n/a	n/a	n/a
d	in vitro prime editing editing in N2a-Adrb1 cell lines	N2a_epegRNA1-SM4_r001	DNA	N2a-Adrb1	#1	biological	n/a	deep amplicon sequencing	0.45	% indels	mean±standard deviation	n/a	n/a	n/a
d	in vitro prime editing editing in N2a-Adrb1 cell lines	N2a_epegRNA1-SM4_r002	DNA	N2a-Adrb1	#2	biological	n/a	deep amplicon sequencing	0.28	% indels	mean±standard deviation	n/a	n/a	n/a
d	in vitro prime editing editing in N2a-Adrb1 cell lines	N2a_epegRNA1-SM4_r003	DNA	N2a-Adrb1	#3	biological	n/a	deep amplicon sequencing	0.51	% indels	mean±standard deviation	n/a	n/a	n/a
d	in vitro prime editing editing in N2a-Adrb1 cell lines	N2a_epegRNA1-SM5_r001	DNA	N2a-Adrb1	#1	biological	n/a	deep amplicon sequencing	0.75	% indels	mean±standard deviation	n/a	n/a	n/a
d	in vitro prime editing editing in N2a-Adrb1 cell lines	N2a_epegRNA1-SM5_r002	DNA	N2a-Adrb1	#2	biological	n/a	deep amplicon sequencing	0.67	% indels	mean±standard deviation	n/a	n/a	n/a
d	in vitro prime editing editing in N2a-Adrb1 cell lines	N2a_epegRNA1-SM5_r003	DNA	N2a-Adrb1	#3	biological	n/a	deep amplicon sequencing	0.98	% indels	mean±standard deviation	n/a	n/a	n/a
e	in vitro prime editing editing in HEK-Adrb1 cell lines	HEK_PEmax-epegRNA1-SM3_r001	DNA	HEK293T-Adrb1	#1	biological	n/a	deep amplicon sequencing	36.74	% correct editing	mean±standard deviation	n/a	n/a	n/a
e	in vitro prime editing editing in HEK-Adrb1 cell lines	HEK_PEmax-epegRNA1-SM3_r002	DNA	HEK293T-Adrb1	#2	biological	n/a	deep amplicon sequencing	37.55	% correct editing	mean±standard deviation	n/a	n/a	n/a
e	in vitro prime editing editing in HEK-Adrb1 cell lines	HEK_PEmax-epegRNA1-SM3_r003	DNA	HEK293T-Adrb1	#3	biological	n/a	deep amplicon sequencing	34.91	% correct editing	mean±standard deviation	n/a	n/a	n/a
e	in vitro prime editing editing in HEK-Adrb1 cell lines	HEK_PE3bmax-epegRNA1-SM3_r001	DNA	HEK293T-Adrb1	#1	biological	n/a	deep amplicon sequencing	50.54	% correct editing	mean±standard deviation	n/a	n/a	n/a
e	in vitro prime editing editing in HEK-Adrb1 cell lines	HEK_PE3bmax-epegRNA1-SM3_r002	DNA	HEK293T-Adrb1	#2	biological	n/a	deep amplicon sequencing	54.35	% correct editing	mean±standard deviation	n/a	n/a	n/a
e	in vitro prime editing editing in HEK-Adrb1 cell lines	HEK_PE3bmax-epegRNA1-SM3_r003	DNA	HEK293T-Adrb1	#3	biological	n/a	deep amplicon sequencing	55.23	% correct editing	mean±standard deviation	n/a	n/a	n/a
e	in vitro prime editing editing in Hepa-Adrb1 cell lines	Hepa_PEmax-epegRNA1-SM3_r001	DNA	Hepa-Adrb1	#1	biological	n/a	deep amplicon sequencing	28.78	% correct editing	mean±standard deviation	n/a	n/a	n/a
e	in vitro prime editing editing in Hepa-Adrb1 cell lines	Hepa_PEmax-epegRNA1-SM3_r002	DNA	Hepa-Adrb1	#2	biological	n/a	deep amplicon sequencing	26.94	% correct editing	mean±standard deviation	n/a	n/a	n/a
e	in vitro prime editing editing in Hepa-Adrb1 cell lines	Hepa_PEmax-epegRNA1-SM3_r003	DNA	Hepa-Adrb1	#3	biological	n/a	deep amplicon sequencing	21.23	% correct editing	mean±standard deviation	n/a	n/a	n/a
e	in vitro prime editing editing in Hepa-Adrb1 cell lines	Hepa_PE3bmax-epegRNA1-SM3_r001	DNA	Hepa-Adrb1	#1	biological	n/a	deep amplicon sequencing	30.79	% correct editing	mean±standard deviation	n/a	n/a	n/a
e	in vitro prime editing editing in Hepa-Adrb1 cell lines	Hepa_PE3bmax-epegRNA1-SM3_r002	DNA	Hepa-Adrb1	#2	biological	n/a	deep amplicon sequencing	34.34	% correct editing	mean±standard deviation	n/a	n/a	n/a
e	in vitro prime editing editing in Hepa-Adrb1 cell lines	Hepa_PE3bmax-epegRNA1-SM3_r003	DNA	Hepa-Adrb1	#3	biological	n/a	deep amplicon sequencing	32.02	% correct editing	mean±standard deviation	n/a	n/a	n/a
e	in vitro prime editing editing in N2a-Adrb1 cell lines	N2a_PEmax-epegRNA1-SM3_r001	DNA	N2a-Adrb1	#1	biological	n/a	deep amplicon sequencing	12.74	% correct editing	mean±standard deviation	n/a	n/a	n/a
e	in vitro prime editing editing in N2a-Adrb1 cell lines	N2a_PEmax-epegRNA1-SM3_r002	DNA	N2a-Adrb1	#2	biological	n/a	deep amplicon sequencing	9.26	% correct editing	mean±standard deviation	n/a	n/a	n/a
e	in vitro prime editing editing in N2a-Adrb1 cell lines	N2a_PEmax-epegRNA1-SM3_r003	DNA	N2a-Adrb1	#3	biological	n/a	deep amplicon sequencing	6.67	% correct editing	mean±standard deviation	n/a	n/a	n/a
e	in vitro prime editing editing in N2a-Adrb1 cell lines	N2a_PE3bmax-epegRNA1-SM3_r001	DNA	N2a-Adrb1	#1	biological	n/a	deep amplicon sequencing	17.49	% correct editing	mean±standard deviation	n/a	n/a	n/a
e	in vitro prime editing editing in N2a-Adrb1 cell lines	N2a_PE3bmax-epegRNA1-SM3_r002	DNA	N2a-Adrb1	#2	biological	n/a	deep amplicon sequencing	11.82	% correct editing	mean±standard deviation	n/a	n/a	n/a
e	in vitro prime editing editing in N2a-Adrb1 cell lines	N2a_PE3bmax-epegRNA1-SM3_r003	DNA	N2a-Adrb1	#3	biological	n/a	deep amplicon sequencing	12.36	% correct editing	mean±standard deviation	n/a	n/a	n/a

## Sheet: Figure2
panel_ID	experiment_type	sample_ID	sample_type	sample_origin	replicate_ID	replicate_type	sex	analysis_method	plotted_value	unit	data_displayed	Verification-of-normality	associated p-value	statistical_analysis
c	in vivo prime editing experiment in C57BL/6J newborn mice	saline-injected-5wks-Adrb1_m001	brain-tissue	C57BL/6J	#1	biological	M	deep amplicon sequencing	0.06	% correct editing	mean±standard deviation	n/a	n/a	n/a
c	in vivo prime editing experiment in C57BL/6J newborn mice	saline-injected-5wks-Adrb1_m002	brain-tissue	C57BL/6J	#2	biological	F	deep amplicon sequencing	0.03	% correct editing	mean±standard deviation	n/a	n/a	n/a
c	in vivo prime editing experiment in C57BL/6J newborn mice	saline-injected-5wks-Adrb1_m003	brain-tissue	C57BL/6J	#3	biological	M	deep amplicon sequencing	0.04	% correct editing	mean±standard deviation	n/a	n/a	n/a
c	in vivo prime editing experiment in C57BL/6J newborn mice	W3SV40-injected-5wks-Adrb1_m001	brain-tissue	C57BL/6J	#1	biological	F	deep amplicon sequencing	6.38	% correct editing	mean±standard deviation	n/a	n/a	n/a
c	in vivo prime editing experiment in C57BL/6J newborn mice	W3SV40-injected-5wks-Adrb1_m002	brain-tissue	C57BL/6J	#2	biological	F	deep amplicon sequencing	15.39	% correct editing	mean±standard deviation	n/a	n/a	n/a
c	in vivo prime editing experiment in C57BL/6J newborn mice	W3SV40-injected-5wks-Adrb1_m003	brain-tissue	C57BL/6J	#3	biological	M	deep amplicon sequencing	11.06	% correct editing	mean±standard deviation	n/a	n/a	n/a
c	in vivo prime editing experiment in C57BL/6J newborn mice	W3synth-injected-5wks-Adrb1_m001	brain-tissue	C57BL/6J	#1	biological	M	deep amplicon sequencing	13.77	% correct editing	mean±standard deviation	n/a	n/a	n/a
c	in vivo prime editing experiment in C57BL/6J newborn mice	W3synth-injected-5wks-Adrb1_m002	brain-tissue	C57BL/6J	#2	biological	M	deep amplicon sequencing	21.3	% correct editing	mean±standard deviation	n/a	n/a	n/a
c	in vivo prime editing experiment in C57BL/6J newborn mice	W3synth-injected-5wks-Adrb1_m003	brain-tissue	C57BL/6J	#3	biological	F	deep amplicon sequencing	4.67	% correct editing	mean±standard deviation	n/a	n/a	n/a
c	in vivo prime editing experiment in C57BL/6J newborn mice	noW3bGH-injected-5wks-Adrb1_m001	brain-tissue	C57BL/6J	#1	biological	F	deep amplicon sequencing	13.95	% correct editing	mean±standard deviation	n/a	n/a	n/a
c	in vivo prime editing experiment in C57BL/6J newborn mice	noW3bGH-injected-5wks-Adrb1_m002	brain-tissue	C57BL/6J	#2	biological	M	deep amplicon sequencing	6.46	% correct editing	mean±standard deviation	n/a	n/a	n/a
c	in vivo prime editing experiment in C57BL/6J newborn mice	noW3bGH-injected-5wks-Adrb1_m003	brain-tissue	C57BL/6J	#3	biological	F	deep amplicon sequencing	15.3	% correct editing	mean±standard deviation	n/a	n/a	n/a
c	in vivo prime editing experiment in C57BL/6J newborn mice	W3SV40-injected-10wks-Adrb1_m001	brain-tissue	C57BL/6J	#1	biological	F	deep amplicon sequencing	12.51	% correct editing	mean±standard deviation	n/a	n/a	n/a
c	in vivo prime editing experiment in C57BL/6J newborn mice	W3SV40-injected-10wks-Adrb1_m002	brain-tissue	C57BL/6J	#2	biological	F	deep amplicon sequencing	7.24	% correct editing	mean±standard deviation	n/a	n/a	n/a
c	in vivo prime editing experiment in C57BL/6J newborn mice	W3SV40-injected-10wks-Adrb1_m003	brain-tissue	C57BL/6J	#3	biological	M	deep amplicon sequencing	13.89	% correct editing	mean±standard deviation	n/a	n/a	n/a
c	in vivo prime editing experiment in C57BL/6J newborn mice	W3synth-injected-10wks-Adrb1_m001	brain-tissue	C57BL/6J	#1	biological	M	deep amplicon sequencing	13.33	% correct editing	mean±standard deviation	n/a	n/a	n/a
c	in vivo prime editing experiment in C57BL/6J newborn mice	W3synth-injected-10wks-Adrb1_m002	brain-tissue	C57BL/6J	#2	biological	M	deep amplicon sequencing	27.55	% correct editing	mean±standard deviation	n/a	n/a	n/a
c	in vivo prime editing experiment in C57BL/6J newborn mice	W3synth-injected-10wks-Adrb1_m003	brain-tissue	C57BL/6J	#3	biological	F	deep amplicon sequencing	12	% correct editing	mean±standard deviation	n/a	n/a	n/a
c	in vivo prime editing experiment in C57BL/6J newborn mice	noW3bGH-injected-10wks-Adrb1_m001	brain-tissue	C57BL/6J	#1	biological	F	deep amplicon sequencing	10.53	% correct editing	mean±standard deviation	n/a	n/a	n/a
c	in vivo prime editing experiment in C57BL/6J newborn mice	noW3bGH-injected-10wks-Adrb1_m002	brain-tissue	C57BL/6J	#2	biological	F	deep amplicon sequencing	8.77	% correct editing	mean±standard deviation	n/a	n/a	n/a
c	in vivo prime editing experiment in C57BL/6J newborn mice	noW3bGH-injected-10wks-Adrb1_m003	brain-tissue	C57BL/6J	#3	biological	M	deep amplicon sequencing	9.75	% correct editing	mean±standard deviation	n/a	n/a	n/a
c	in vivo prime editing experiment in C57BL/6J newborn mice	W3synth-injected-6m-Adrb1_m001	brain-tissue	C57BL/6J	#1	biological	M	deep amplicon sequencing	7.86	% correct editing	mean±standard deviation	n/a	n/a	n/a
c	in vivo prime editing experiment in C57BL/6J newborn mice	W3synth-injected-6m-Adrb1_m002	brain-tissue	C57BL/6J	#2	biological	F	deep amplicon sequencing	28.08	% correct editing	mean±standard deviation	n/a	n/a	n/a
c	in vivo prime editing experiment in C57BL/6J newborn mice	W3synth-injected-6m-Adrb1_m003	brain-tissue	C57BL/6J	#3	biological	M	deep amplicon sequencing	8.18	% correct editing	mean±standard deviation	n/a	n/a	n/a
c	in vivo prime editing experiment in C57BL/6J newborn mice	saline-injected-5wks-Dnmt1_m001	brain-tissue	C57BL/6J	#1	biological	M	deep amplicon sequencing	0.004	% correct editing	mean±standard deviation	n/a	n/a	n/a
c	in vivo prime editing experiment in C57BL/6J newborn mice	saline-injected-5wks-Dnmt1_m002	brain-tissue	C57BL/6J	#2	biological	F	deep amplicon sequencing	0.01	% correct editing	mean±standard deviation	n/a	n/a	n/a
c	in vivo prime editing experiment in C57BL/6J newborn mice	saline-injected-5wks-Dnmt1_m003	brain-tissue	C57BL/6J	#3	biological	F	deep amplicon sequencing	0	% correct editing	mean±standard deviation	n/a	n/a	n/a
c	in vivo prime editing experiment in C57BL/6J newborn mice	W3SV40-injected-5wks-Dnmt1_m001	brain-tissue	C57BL/6J	#1	biological	F	deep amplicon sequencing	15.67	% correct editing	mean±standard deviation	n/a	n/a	n/a
c	in vivo prime editing experiment in C57BL/6J newborn mice	W3SV40-injected-5wks-Dnmt1_m002	brain-tissue	C57BL/6J	#2	biological	F	deep amplicon sequencing	24.19	% correct editing	mean±standard deviation	n/a	n/a	n/a
c	in vivo prime editing experiment in C57BL/6J newborn mice	W3SV40-injected-5wks-Dnmt1_m003	brain-tissue	C57BL/6J	#3	biological	M	deep amplicon sequencing	26.52	% correct editing	mean±standard deviation	n/a	n/a	n/a
c	in vivo prime editing experiment in C57BL/6J newborn mice	W3synth-injected-5wks-Dnmt1_m001	brain-tissue	C57BL/6J	#1	biological	M	deep amplicon sequencing	12.68	% correct editing	mean±standard deviation	n/a	n/a	n/a
c	in vivo prime editing experiment in C57BL/6J newborn mice	W3synth-injected-5wks-Dnmt1_m002	brain-tissue	C57BL/6J	#2	biological	M	deep amplicon sequencing	15.47	% correct editing	mean±standard deviation	n/a	n/a	n/a
c	in vivo prime editing experiment in C57BL/6J newborn mice	W3synth-injected-5wks-Dnmt1_m003	brain-tissue	C57BL/6J	#3	biological	F	deep amplicon sequencing	34.2	% correct editing	mean±standard deviation	n/a	n/a	n/a
c	in vivo prime editing experiment in C57BL/6J newborn mice	noW3bGH-injected-5wks-Dnmt1_m001	brain-tissue	C57BL/6J	#1	biological	M	deep amplicon sequencing	36.2	% correct editing	mean±standard deviation	n/a	n/a	n/a
c	in vivo prime editing experiment in C57BL/6J newborn mice	noW3bGH-injected-5wks-Dnmt1_m002	brain-tissue	C57BL/6J	#2	biological	F	deep amplicon sequencing	19.82	% correct editing	mean±standard deviation	n/a	n/a	n/a
c	in vivo prime editing experiment in C57BL/6J newborn mice	noW3bGH-injected-5wks-Dnmt1_m003	brain-tissue	C57BL/6J	#3	biological	M	deep amplicon sequencing	26.94	% correct editing	mean±standard deviation	n/a	n/a	n/a
c	in vivo prime editing experiment in C57BL/6J newborn mice	W3SV40-injected-10wks-Dnmt1_m001	brain-tissue	C57BL/6J	#1	biological	F	deep amplicon sequencing	27.6	% correct editing	mean±standard deviation	n/a	n/a	n/a
c	in vivo prime editing experiment in C57BL/6J newborn mice	W3SV40-injected-10wks-Dnmt1_m002	brain-tissue	C57BL/6J	#2	biological	F	deep amplicon sequencing	27.42	% correct editing	mean±standard deviation	n/a	n/a	n/a
c	in vivo prime editing experiment in C57BL/6J newborn mice	W3SV40-injected-10wks-Dnmt1_m003	brain-tissue	C57BL/6J	#3	biological	F	deep amplicon sequencing	29.6	% correct editing	mean±standard deviation	n/a	n/a	n/a
c	in vivo prime editing experiment in C57BL/6J newborn mice	W3synth-injected-10wks-Dnmt1_m001	brain-tissue	C57BL/6J	#1	biological	M	deep amplicon sequencing	39.09	% correct editing	mean±standard deviation	n/a	n/a	n/a
c	in vivo prime editing experiment in C57BL/6J newborn mice	W3synth-injected-10wks-Dnmt1_m002	brain-tissue	C57BL/6J	#2	biological	F	deep amplicon sequencing	17.97	% correct editing	mean±standard deviation	n/a	n/a	n/a
c	in vivo prime editing experiment in C57BL/6J newborn mice	W3synth-injected-10wks-Dnmt1_m003	brain-tissue	C57BL/6J	#3	biological	M	deep amplicon sequencing	27.24	% correct editing	mean±standard deviation	n/a	n/a	n/a
c	in vivo prime editing experiment in C57BL/6J newborn mice	noW3bGH-injected-10wks-Dnmt1_m001	brain-tissue	C57BL/6J	#1	biological	F	deep amplicon sequencing	40.58	% correct editing	mean±standard deviation	n/a	n/a	n/a
c	in vivo prime editing experiment in C57BL/6J newborn mice	noW3bGH-injected-10wks-Dnmt1_m002	brain-tissue	C57BL/6J	#2	biological	F	deep amplicon sequencing	39.85	% correct editing	mean±standard deviation	n/a	n/a	n/a
c	in vivo prime editing experiment in C57BL/6J newborn mice	noW3bGH-injected-10wks-Dnmt1_m003	brain-tissue	C57BL/6J	#3	biological	F	deep amplicon sequencing	17.57	% correct editing	mean±standard deviation	n/a	n/a	n/a
c	in vivo prime editing experiment in C57BL/6J newborn mice	W3synth-injected-6m-Dnmt1_m001	brain-tissue	C57BL/6J	#1	biological	M	deep amplicon sequencing	43.29	% correct editing	mean±standard deviation	n/a	n/a	n/a
c	in vivo prime editing experiment in C57BL/6J newborn mice	W3synth-injected-6m-Dnmt1_m002	brain-tissue	C57BL/6J	#2	biological	M	deep amplicon sequencing	24	% correct editing	mean±standard deviation	n/a	n/a	n/a
c	in vivo prime editing experiment in C57BL/6J newborn mice	W3synth-injected-6m-Dnmt1_m003	brain-tissue	C57BL/6J	#3	biological	F	deep amplicon sequencing	37.09	% correct editing	mean±standard deviation	n/a	n/a	n/a
c	in vivo prime editing experiment in C57BL/6J newborn mice	saline-injected-5wks-Adrb1_m001	brain-tissue	C57BL/6J	#1	biological	M	deep amplicon sequencing	0.03	% indels	mean±standard deviation	n/a	n/a	n/a
c	in vivo prime editing experiment in C57BL/6J newborn mice	saline-injected-5wks-Adrb1_m002	brain-tissue	C57BL/6J	#2	biological	F	deep amplicon sequencing	0.35	% indels	mean±standard deviation	n/a	n/a	n/a
c	in vivo prime editing experiment in C57BL/6J newborn mice	saline-injected-5wks-Adrb1_m003	brain-tissue	C57BL/6J	#3	biological	M	deep amplicon sequencing	0.6	% indels	mean±standard deviation	n/a	n/a	n/a
c	in vivo prime editing experiment in C57BL/6J newborn mice	W3SV40-injected-5wks-Adrb1_m001	brain-tissue	C57BL/6J	#1	biological	F	deep amplicon sequencing	1.78	% indels	mean±standard deviation	n/a	n/a	n/a
c	in vivo prime editing experiment in C57BL/6J newborn mice	W3SV40-injected-5wks-Adrb1_m002	brain-tissue	C57BL/6J	#2	biological	F	deep amplicon sequencing	2.28	% indels	mean±standard deviation	n/a	n/a	n/a
c	in vivo prime editing experiment in C57BL/6J newborn mice	W3SV40-injected-5wks-Adrb1_m003	brain-tissue	C57BL/6J	#3	biological	M	deep amplicon sequencing	1.53	% indels	mean±standard deviation	n/a	n/a	n/a
c	in vivo prime editing experiment in C57BL/6J newborn mice	W3synth-injected-5wks-Adrb1_m001	brain-tissue	C57BL/6J	#1	biological	M	deep amplicon sequencing	2.88	% indels	mean±standard deviation	n/a	n/a	n/a
c	in vivo prime editing experiment in C57BL/6J newborn mice	W3synth-injected-5wks-Adrb1_m002	brain-tissue	C57BL/6J	#2	biological	M	deep amplicon sequencing	4.26	% indels	mean±standard deviation	n/a	n/a	n/a
c	in vivo prime editing experiment in C57BL/6J newborn mice	W3synth-injected-5wks-Adrb1_m003	brain-tissue	C57BL/6J	#3	biological	F	deep amplicon sequencing	1.42	% indels	mean±standard deviation	n/a	n/a	n/a
c	in vivo prime editing experiment in C57BL/6J newborn mice	noW3bGH-injected-5wks-Adrb1_m001	brain-tissue	C57BL/6J	#1	biological	F	deep amplicon sequencing	2.48	% indels	mean±standard deviation	n/a	n/a	n/a
c	in vivo prime editing experiment in C57BL/6J newborn mice	noW3bGH-injected-5wks-Adrb1_m002	brain-tissue	C57BL/6J	#2	biological	M	deep amplicon sequencing	0.53	% indels	mean±standard deviation	n/a	n/a	n/a
c	in vivo prime editing experiment in C57BL/6J newborn mice	noW3bGH-injected-5wks-Adrb1_m003	brain-tissue	C57BL/6J	#3	biological	F	deep amplicon sequencing	2.68	% indels	mean±standard deviation	n/a	n/a	n/a
c	in vivo prime editing experiment in C57BL/6J newborn mice	W3SV40-injected-10wks-Adrb1_m001	brain-tissue	C57BL/6J	#1	biological	F	deep amplicon sequencing	1.66	% indels	mean±standard deviation	n/a	n/a	n/a
c	in vivo prime editing experiment in C57BL/6J newborn mice	W3SV40-injected-10wks-Adrb1_m002	brain-tissue	C57BL/6J	#2	biological	F	deep amplicon sequencing	1.65	% indels	mean±standard deviation	n/a	n/a	n/a
c	in vivo prime editing experiment in C57BL/6J newborn mice	W3SV40-injected-10wks-Adrb1_m003	brain-tissue	C57BL/6J	#3	biological	M	deep amplicon sequencing	1.56	% indels	mean±standard deviation	n/a	n/a	n/a
c	in vivo prime editing experiment in C57BL/6J newborn mice	W3synth-injected-10wks-Adrb1_m001	brain-tissue	C57BL/6J	#1	biological	M	deep amplicon sequencing	1.72	% indels	mean±standard deviation	n/a	n/a	n/a
c	in vivo prime editing experiment in C57BL/6J newborn mice	W3synth-injected-10wks-Adrb1_m002	brain-tissue	C57BL/6J	#2	biological	M	deep amplicon sequencing	3.27	% indels	mean±standard deviation	n/a	n/a	n/a
c	in vivo prime editing experiment in C57BL/6J newborn mice	W3synth-injected-10wks-Adrb1_m003	brain-tissue	C57BL/6J	#3	biological	F	deep amplicon sequencing	2.41	% indels	mean±standard deviation	n/a	n/a	n/a
c	in vivo prime editing experiment in C57BL/6J newborn mice	noW3bGH-injected-10wks-Adrb1_m001	brain-tissue	C57BL/6J	#1	biological	F	deep amplicon sequencing	0.47	% indels	mean±standard deviation	n/a	n/a	n/a
c	in vivo prime editing experiment in C57BL/6J newborn mice	noW3bGH-injected-10wks-Adrb1_m002	brain-tissue	C57BL/6J	#2	biological	F	deep amplicon sequencing	1.69	% indels	mean±standard deviation	n/a	n/a	n/a
c	in vivo prime editing experiment in C57BL/6J newborn mice	noW3bGH-injected-10wks-Adrb1_m003	brain-tissue	C57BL/6J	#3	biological	M	deep amplicon sequencing	1.29	% indels	mean±standard deviation	n/a	n/a	n/a
c	in vivo prime editing experiment in C57BL/6J newborn mice	W3synth-injected-6m-Adrb1_m001	brain-tissue	C57BL/6J	#1	biological	M	deep amplicon sequencing	1.36	% indels	mean±standard deviation	n/a	n/a	n/a
c	in vivo prime editing experiment in C57BL/6J newborn mice	W3synth-injected-6m-Adrb1_m002	brain-tissue	C57BL/6J	#2	biological	F	deep amplicon sequencing	4.36	% indels	mean±standard deviation	n/a	n/a	n/a
c	in vivo prime editing experiment in C57BL/6J newborn mice	W3synth-injected-6m-Adrb1_m003	brain-tissue	C57BL/6J	#3	biological	M	deep amplicon sequencing	1.27	% indels	mean±standard deviation	n/a	n/a	n/a
c	in vivo prime editing experiment in C57BL/6J newborn mice	saline-injected-5wks-Dnmt1_m001	brain-tissue	C57BL/6J	#1	biological	M	deep amplicon sequencing	0.65	% indels	mean±standard deviation	n/a	n/a	n/a
c	in vivo prime editing experiment in C57BL/6J newborn mice	saline-injected-5wks-Dnmt1_m002	brain-tissue	C57BL/6J	#2	biological	F	deep amplicon sequencing	0.8	% indels	mean±standard deviation	n/a	n/a	n/a
c	in vivo prime editing experiment in C57BL/6J newborn mice	saline-injected-5wks-Dnmt1_m003	brain-tissue	C57BL/6J	#3	biological	F	deep amplicon sequencing	0.74	% indels	mean±standard deviation	n/a	n/a	n/a
c	in vivo prime editing experiment in C57BL/6J newborn mice	W3SV40-injected-5wks-Dnmt1_m001	brain-tissue	C57BL/6J	#1	biological	F	deep amplicon sequencing	0.67	% indels	mean±standard deviation	n/a	n/a	n/a
c	in vivo prime editing experiment in C57BL/6J newborn mice	W3SV40-injected-5wks-Dnmt1_m002	brain-tissue	C57BL/6J	#2	biological	F	deep amplicon sequencing	0.9	% indels	mean±standard deviation	n/a	n/a	n/a
c	in vivo prime editing experiment in C57BL/6J newborn mice	W3SV40-injected-5wks-Dnmt1_m003	brain-tissue	C57BL/6J	#3	biological	M	deep amplicon sequencing	0.91	% indels	mean±standard deviation	n/a	n/a	n/a
c	in vivo prime editing experiment in C57BL/6J newborn mice	W3synth-injected-5wks-Dnmt1_m001	brain-tissue	C57BL/6J	#1	biological	M	deep amplicon sequencing	1.4	% indels	mean±standard deviation	n/a	n/a	n/a
c	in vivo prime editing experiment in C57BL/6J newborn mice	W3synth-injected-5wks-Dnmt1_m002	brain-tissue	C57BL/6J	#2	biological	M	deep amplicon sequencing	0.93	% indels	mean±standard deviation	n/a	n/a	n/a
c	in vivo prime editing experiment in C57BL/6J newborn mice	W3synth-injected-5wks-Dnmt1_m003	brain-tissue	C57BL/6J	#3	biological	F	deep amplicon sequencing	0.83	% indels	mean±standard deviation	n/a	n/a	n/a
c	in vivo prime editing experiment in C57BL/6J newborn mice	noW3bGH-injected-5wks-Dnmt1_m001	brain-tissue	C57BL/6J	#1	biological	M	deep amplicon sequencing	1.06	% indels	mean±standard deviation	n/a	n/a	n/a
c	in vivo prime editing experiment in C57BL/6J newborn mice	noW3bGH-injected-5wks-Dnmt1_m002	brain-tissue	C57BL/6J	#2	biological	F	deep amplicon sequencing	0.69	% indels	mean±standard deviation	n/a	n/a	n/a
c	in vivo prime editing experiment in C57BL/6J newborn mice	noW3bGH-injected-5wks-Dnmt1_m003	brain-tissue	C57BL/6J	#3	biological	M	deep amplicon sequencing	0.85	% indels	mean±standard deviation	n/a	n/a	n/a
c	in vivo prime editing experiment in C57BL/6J newborn mice	W3SV40-injected-10wks-Dnmt1_m001	brain-tissue	C57BL/6J	#1	biological	F	deep amplicon sequencing	1.63	% indels	mean±standard deviation	n/a	n/a	n/a
c	in vivo prime editing experiment in C57BL/6J newborn mice	W3SV40-injected-10wks-Dnmt1_m002	brain-tissue	C57BL/6J	#2	biological	F	deep amplicon sequencing	1.7	% indels	mean±standard deviation	n/a	n/a	n/a
c	in vivo prime editing experiment in C57BL/6J newborn mice	W3SV40-injected-10wks-Dnmt1_m003	brain-tissue	C57BL/6J	#3	biological	F	deep amplicon sequencing	1.06	% indels	mean±standard deviation	n/a	n/a	n/a
c	in vivo prime editing experiment in C57BL/6J newborn mice	W3synth-injected-10wks-Dnmt1_m001	brain-tissue	C57BL/6J	#1	biological	M	deep amplicon sequencing	0.53	% indels	mean±standard deviation	n/a	n/a	n/a
c	in vivo prime editing experiment in C57BL/6J newborn mice	W3synth-injected-10wks-Dnmt1_m002	brain-tissue	C57BL/6J	#2	biological	F	deep amplicon sequencing	1.04	% indels	mean±standard deviation	n/a	n/a	n/a
c	in vivo prime editing experiment in C57BL/6J newborn mice	W3synth-injected-10wks-Dnmt1_m003	brain-tissue	C57BL/6J	#3	biological	M	deep amplicon sequencing	0.91	% indels	mean±standard deviation	n/a	n/a	n/a
c	in vivo prime editing experiment in C57BL/6J newborn mice	noW3bGH-injected-10wks-Dnmt1_m001	brain-tissue	C57BL/6J	#1	biological	F	deep amplicon sequencing	0.55	% indels	mean±standard deviation	n/a	n/a	n/a
c	in vivo prime editing experiment in C57BL/6J newborn mice	noW3bGH-injected-10wks-Dnmt1_m002	brain-tissue	C57BL/6J	#2	biological	F	deep amplicon sequencing	0.56	% indels	mean±standard deviation	n/a	n/a	n/a
c	in vivo prime editing experiment in C57BL/6J newborn mice	noW3bGH-injected-10wks-Dnmt1_m003	brain-tissue	C57BL/6J	#3	biological	F	deep amplicon sequencing	0.78	% indels	mean±standard deviation	n/a	n/a	n/a
c	in vivo prime editing experiment in C57BL/6J newborn mice	W3synth-injected-6m-Dnmt1_m001	brain-tissue	C57BL/6J	#1	biological	M	deep amplicon sequencing	0.89	% indels	mean±standard deviation	n/a	n/a	n/a
c	in vivo prime editing experiment in C57BL/6J newborn mice	W3synth-injected-6m-Dnmt1_m002	brain-tissue	C57BL/6J	#2	biological	M	deep amplicon sequencing	1.12	% indels	mean±standard deviation	n/a	n/a	n/a
c	in vivo prime editing experiment in C57BL/6J newborn mice	W3synth-injected-6m-Dnmt1_m003	brain-tissue	C57BL/6J	#3	biological	F	deep amplicon sequencing	1.01	% indels	mean±standard deviation	n/a	n/a	n/a
d	in vivo prime editing experiment in C57BL/6J newborn mice	olfactorybulb_10wks-Adrb1_m001	brain-tissue	C57BL/6J	#1	biological	M	deep amplicon sequencing	1.83	% correct editing	mean±standard deviation	n/a	n/a	n/a
d	in vivo prime editing experiment in C57BL/6J newborn mice	olfactorybulb_10wks-Adrb1_m002	brain-tissue	C57BL/6J	#2	biological	M	deep amplicon sequencing	1.97	% correct editing	mean±standard deviation	n/a	n/a	n/a
d	in vivo prime editing experiment in C57BL/6J newborn mice	olfactorybulb_10wks-Adrb1_m003	brain-tissue	C57BL/6J	#3	biological	F	deep amplicon sequencing	4.44	% correct editing	mean±standard deviation	n/a	n/a	n/a
d	in vivo prime editing experiment in C57BL/6J newborn mice	cortex_10wks-Adrb1_m001	brain-tissue	C57BL/6J	#1	biological	M	deep amplicon sequencing	13.33	% correct editing	mean±standard deviation	n/a	n/a	n/a
d	in vivo prime editing experiment in C57BL/6J newborn mice	cortex_10wks-Adrb1_m002	brain-tissue	C57BL/6J	#2	biological	M	deep amplicon sequencing	27.55	% correct editing	mean±standard deviation	n/a	n/a	n/a
d	in vivo prime editing experiment in C57BL/6J newborn mice	cortex_10wks-Adrb1_m003	brain-tissue	C57BL/6J	#3	biological	F	deep amplicon sequencing	12	% correct editing	mean±standard deviation	n/a	n/a	n/a
d	in vivo prime editing experiment in C57BL/6J newborn mice	hippocampus_10wks-Adrb1_m001	brain-tissue	C57BL/6J	#1	biological	M	deep amplicon sequencing	5.85	% correct editing	mean±standard deviation	n/a	n/a	n/a
d	in vivo prime editing experiment in C57BL/6J newborn mice	hippocampus_10wks-Adrb1_m002	brain-tissue	C57BL/6J	#2	biological	M	deep amplicon sequencing	8.91	% correct editing	mean±standard deviation	n/a	n/a	n/a
d	in vivo prime editing experiment in C57BL/6J newborn mice	hippocampus_10wks-Adrb1_m003	brain-tissue	C57BL/6J	#3	biological	F	deep amplicon sequencing	8.21	% correct editing	mean±standard deviation	n/a	n/a	n/a
d	in vivo prime editing experiment in C57BL/6J newborn mice	striatum_10wks-Adrb1_m001	brain-tissue	C57BL/6J	#1	biological	M	deep amplicon sequencing	3.99	% correct editing	mean±standard deviation	n/a	n/a	n/a
d	in vivo prime editing experiment in C57BL/6J newborn mice	striatum_10wks-Adrb1_m002	brain-tissue	C57BL/6J	#2	biological	M	deep amplicon sequencing	9.64	% correct editing	mean±standard deviation	n/a	n/a	n/a
d	in vivo prime editing experiment in C57BL/6J newborn mice	striatum_10wks-Adrb1_m003	brain-tissue	C57BL/6J	#3	biological	F	deep amplicon sequencing	5.17	% correct editing	mean±standard deviation	n/a	n/a	n/a
d	in vivo prime editing experiment in C57BL/6J newborn mice	thalamus_10wks-Adrb1_m001	brain-tissue	C57BL/6J	#1	biological	M	deep amplicon sequencing	4.17	% correct editing	mean±standard deviation	n/a	n/a	n/a
d	in vivo prime editing experiment in C57BL/6J newborn mice	thalamus_10wks-Adrb1_m002	brain-tissue	C57BL/6J	#2	biological	M	deep amplicon sequencing	6.1	% correct editing	mean±standard deviation	n/a	n/a	n/a
d	in vivo prime editing experiment in C57BL/6J newborn mice	thalamus_10wks-Adrb1_m003	brain-tissue	C57BL/6J	#3	biological	F	deep amplicon sequencing	4.25	% correct editing	mean±standard deviation	n/a	n/a	n/a
d	in vivo prime editing experiment in C57BL/6J newborn mice	hypothalamus_10wks-Adrb1_m001	brain-tissue	C57BL/6J	#1	biological	M	deep amplicon sequencing	3.38	% correct editing	mean±standard deviation	n/a	n/a	n/a
d	in vivo prime editing experiment in C57BL/6J newborn mice	hypothalamus_10wks-Adrb1_m002	brain-tissue	C57BL/6J	#2	biological	M	deep amplicon sequencing	0.53	% correct editing	mean±standard deviation	n/a	n/a	n/a
d	in vivo prime editing experiment in C57BL/6J newborn mice	hypothalamus_10wks-Adrb1_m003	brain-tissue	C57BL/6J	#3	biological	F	deep amplicon sequencing	10.06	% correct editing	mean±standard deviation	n/a	n/a	n/a
d	in vivo prime editing experiment in C57BL/6J newborn mice	midbrain_10wks-Adrb1_m001	brain-tissue	C57BL/6J	#1	biological	M	deep amplicon sequencing	0.25	% correct editing	mean±standard deviation	n/a	n/a	n/a
d	in vivo prime editing experiment in C57BL/6J newborn mice	midbrain_10wks-Adrb1_m002	brain-tissue	C57BL/6J	#2	biological	M	deep amplicon sequencing	1.71	% correct editing	mean±standard deviation	n/a	n/a	n/a
d	in vivo prime editing experiment in C57BL/6J newborn mice	midbrain_10wks-Adrb1_m003	brain-tissue	C57BL/6J	#3	biological	F	deep amplicon sequencing	2.6	% correct editing	mean±standard deviation	n/a	n/a	n/a
d	in vivo prime editing experiment in C57BL/6J newborn mice	brainstem_10wks-Adrb1_m001	brain-tissue	C57BL/6J	#1	biological	M	deep amplicon sequencing	0.26	% correct editing	mean±standard deviation	n/a	n/a	n/a
d	in vivo prime editing experiment in C57BL/6J newborn mice	brainstem_10wks-Adrb1_m002	brain-tissue	C57BL/6J	#2	biological	M	deep amplicon sequencing	0.71	% correct editing	mean±standard deviation	n/a	n/a	n/a
d	in vivo prime editing experiment in C57BL/6J newborn mice	brainstem_10wks-Adrb1_m003	brain-tissue	C57BL/6J	#3	biological	F	deep amplicon sequencing	0.47	% correct editing	mean±standard deviation	n/a	n/a	n/a
d	in vivo prime editing experiment in C57BL/6J newborn mice	cerebellum_10wks-Adrb1_m001	brain-tissue	C57BL/6J	#1	biological	M	deep amplicon sequencing	0.06	% correct editing	mean±standard deviation	n/a	n/a	n/a
d	in vivo prime editing experiment in C57BL/6J newborn mice	cerebellum_10wks-Adrb1_m002	brain-tissue	C57BL/6J	#2	biological	M	deep amplicon sequencing	0.41	% correct editing	mean±standard deviation	n/a	n/a	n/a
d	in vivo prime editing experiment in C57BL/6J newborn mice	cerebellum_10wks-Adrb1_m003	brain-tissue	C57BL/6J	#3	biological	F	deep amplicon sequencing	0.1	% correct editing	mean±standard deviation	n/a	n/a	n/a
d	in vivo prime editing experiment in C57BL/6J newborn mice	olfactorybulb_10wks-Dnmt1_m001	brain-tissue	C57BL/6J	#1	biological	M	deep amplicon sequencing	30.16	% correct editing	mean±standard deviation	n/a	n/a	n/a
d	in vivo prime editing experiment in C57BL/6J newborn mice	olfactorybulb_10wks-Dnmt1_m002	brain-tissue	C57BL/6J	#2	biological	F	deep amplicon sequencing	16.51	% correct editing	mean±standard deviation	n/a	n/a	n/a
d	in vivo prime editing experiment in C57BL/6J newborn mice	olfactorybulb_10wks-Dnmt1_m003	brain-tissue	C57BL/6J	#3	biological	M	deep amplicon sequencing	16.54	% correct editing	mean±standard deviation	n/a	n/a	n/a
d	in vivo prime editing experiment in C57BL/6J newborn mice	cortex_10wks-Dnmt1_m001	brain-tissue	C57BL/6J	#1	biological	M	deep amplicon sequencing	40.58	% correct editing	mean±standard deviation	n/a	n/a	n/a
d	in vivo prime editing experiment in C57BL/6J newborn mice	cortex_10wks-Dnmt1_m002	brain-tissue	C57BL/6J	#2	biological	F	deep amplicon sequencing	39.85	% correct editing	mean±standard deviation	n/a	n/a	n/a
d	in vivo prime editing experiment in C57BL/6J newborn mice	cortex_10wks-Dnmt1_m003	brain-tissue	C57BL/6J	#3	biological	M	deep amplicon sequencing	17.57	% correct editing	mean±standard deviation	n/a	n/a	n/a
d	in vivo prime editing experiment in C57BL/6J newborn mice	hippocampus_10wks-Dnmt1_m001	brain-tissue	C57BL/6J	#1	biological	M	deep amplicon sequencing	31.08	% correct editing	mean±standard deviation	n/a	n/a	n/a
d	in vivo prime editing experiment in C57BL/6J newborn mice	hippocampus_10wks-Dnmt1_m002	brain-tissue	C57BL/6J	#2	biological	F	deep amplicon sequencing	24.54	% correct editing	mean±standard deviation	n/a	n/a	n/a
d	in vivo prime editing experiment in C57BL/6J newborn mice	hippocampus_10wks-Dnmt1_m003	brain-tissue	C57BL/6J	#3	biological	M	deep amplicon sequencing	11.35	% correct editing	mean±standard deviation	n/a	n/a	n/a
d	in vivo prime editing experiment in C57BL/6J newborn mice	striatum_10wks-Dnmt1_m001	brain-tissue	C57BL/6J	#1	biological	M	deep amplicon sequencing	31.82	% correct editing	mean±standard deviation	n/a	n/a	n/a
d	in vivo prime editing experiment in C57BL/6J newborn mice	striatum_10wks-Dnmt1_m002	brain-tissue	C57BL/6J	#2	biological	F	deep amplicon sequencing	37.07	% correct editing	mean±standard deviation	n/a	n/a	n/a
d	in vivo prime editing experiment in C57BL/6J newborn mice	striatum_10wks-Dnmt1_m003	brain-tissue	C57BL/6J	#3	biological	M	deep amplicon sequencing	11.11	% correct editing	mean±standard deviation	n/a	n/a	n/a
d	in vivo prime editing experiment in C57BL/6J newborn mice	thalamus_10wks-Dnmt1_m001	brain-tissue	C57BL/6J	#1	biological	M	deep amplicon sequencing	26.01	% correct editing	mean±standard deviation	n/a	n/a	n/a
d	in vivo prime editing experiment in C57BL/6J newborn mice	thalamus_10wks-Dnmt1_m002	brain-tissue	C57BL/6J	#2	biological	F	deep amplicon sequencing	23.57	% correct editing	mean±standard deviation	n/a	n/a	n/a
d	in vivo prime editing experiment in C57BL/6J newborn mice	thalamus_10wks-Dnmt1_m003	brain-tissue	C57BL/6J	#3	biological	M	deep amplicon sequencing	15.79	% correct editing	mean±standard deviation	n/a	n/a	n/a
d	in vivo prime editing experiment in C57BL/6J newborn mice	hypothalamus_10wks-Dnmt1_m001	brain-tissue	C57BL/6J	#1	biological	M	deep amplicon sequencing	26.34	% correct editing	mean±standard deviation	n/a	n/a	n/a
d	in vivo prime editing experiment in C57BL/6J newborn mice	hypothalamus_10wks-Dnmt1_m002	brain-tissue	C57BL/6J	#2	biological	F	deep amplicon sequencing	24.04	% correct editing	mean±standard deviation	n/a	n/a	n/a
d	in vivo prime editing experiment in C57BL/6J newborn mice	hypothalamus_10wks-Dnmt1_m003	brain-tissue	C57BL/6J	#3	biological	M	deep amplicon sequencing	16.51	% correct editing	mean±standard deviation	n/a	n/a	n/a
d	in vivo prime editing experiment in C57BL/6J newborn mice	midbrain_10wks-Dnmt1_m001	brain-tissue	C57BL/6J	#1	biological	M	deep amplicon sequencing	22.62	% correct editing	mean±standard deviation	n/a	n/a	n/a
d	in vivo prime editing experiment in C57BL/6J newborn mice	midbrain_10wks-Dnmt1_m002	brain-tissue	C57BL/6J	#2	biological	F	deep amplicon sequencing	25.7	% correct editing	mean±standard deviation	n/a	n/a	n/a
d	in vivo prime editing experiment in C57BL/6J newborn mice	midbrain_10wks-Dnmt1_m003	brain-tissue	C57BL/6J	#3	biological	M	deep amplicon sequencing	6.86	% correct editing	mean±standard deviation	n/a	n/a	n/a
d	in vivo prime editing experiment in C57BL/6J newborn mice	brainstem_10wks-Dnmt1_m001	brain-tissue	C57BL/6J	#1	biological	M	deep amplicon sequencing	12.73	% correct editing	mean±standard deviation	n/a	n/a	n/a
d	in vivo prime editing experiment in C57BL/6J newborn mice	brainstem_10wks-Dnmt1_m002	brain-tissue	C57BL/6J	#2	biological	F	deep amplicon sequencing	14.03	% correct editing	mean±standard deviation	n/a	n/a	n/a
d	in vivo prime editing experiment in C57BL/6J newborn mice	brainstem_10wks-Dnmt1_m003	brain-tissue	C57BL/6J	#3	biological	M	deep amplicon sequencing	3.93	% correct editing	mean±standard deviation	n/a	n/a	n/a
d	in vivo prime editing experiment in C57BL/6J newborn mice	cerebellum_10wks-Dnmt1_m001	brain-tissue	C57BL/6J	#1	biological	M	deep amplicon sequencing	2.48	% correct editing	mean±standard deviation	n/a	n/a	n/a
d	in vivo prime editing experiment in C57BL/6J newborn mice	cerebellum_10wks-Dnmt1_m002	brain-tissue	C57BL/6J	#2	biological	F	deep amplicon sequencing	2.6	% correct editing	mean±standard deviation	n/a	n/a	n/a
d	in vivo prime editing experiment in C57BL/6J newborn mice	cerebellum_10wks-Dnmt1_m003	brain-tissue	C57BL/6J	#3	biological	M	deep amplicon sequencing	0.52	% correct editing	mean±standard deviation	n/a	n/a	n/a
d	in vivo prime editing experiment in C57BL/6J newborn mice	olfactorybulb_10wks-Adrb1_m001	brain-tissue	C57BL/6J	#1	biological	M	deep amplicon sequencing	0.92	% indels	mean±standard deviation	n/a	n/a	n/a
d	in vivo prime editing experiment in C57BL/6J newborn mice	olfactorybulb_10wks-Adrb1_m002	brain-tissue	C57BL/6J	#2	biological	M	deep amplicon sequencing	0.99	% indels	mean±standard deviation	n/a	n/a	n/a
d	in vivo prime editing experiment in C57BL/6J newborn mice	olfactorybulb_10wks-Adrb1_m003	brain-tissue	C57BL/6J	#3	biological	F	deep amplicon sequencing	1.39	% indels	mean±standard deviation	n/a	n/a	n/a
d	in vivo prime editing experiment in C57BL/6J newborn mice	cortex_10wks-Adrb1_m001	brain-tissue	C57BL/6J	#1	biological	M	deep amplicon sequencing	1.72	% indels	mean±standard deviation	n/a	n/a	n/a
d	in vivo prime editing experiment in C57BL/6J newborn mice	cortex_10wks-Adrb1_m002	brain-tissue	C57BL/6J	#2	biological	M	deep amplicon sequencing	3.27	% indels	mean±standard deviation	n/a	n/a	n/a
d	in vivo prime editing experiment in C57BL/6J newborn mice	cortex_10wks-Adrb1_m003	brain-tissue	C57BL/6J	#3	biological	F	deep amplicon sequencing	2.41	% indels	mean±standard deviation	n/a	n/a	n/a
d	in vivo prime editing experiment in C57BL/6J newborn mice	hippocampus_10wks-Adrb1_m001	brain-tissue	C57BL/6J	#1	biological	M	deep amplicon sequencing	1.23	% indels	mean±standard deviation	n/a	n/a	n/a
d	in vivo prime editing experiment in C57BL/6J newborn mice	hippocampus_10wks-Adrb1_m002	brain-tissue	C57BL/6J	#2	biological	M	deep amplicon sequencing	1.39	% indels	mean±standard deviation	n/a	n/a	n/a
d	in vivo prime editing experiment in C57BL/6J newborn mice	hippocampus_10wks-Adrb1_m003	brain-tissue	C57BL/6J	#3	biological	F	deep amplicon sequencing	1.22	% indels	mean±standard deviation	n/a	n/a	n/a
d	in vivo prime editing experiment in C57BL/6J newborn mice	striatum_10wks-Adrb1_m001	brain-tissue	C57BL/6J	#1	biological	M	deep amplicon sequencing	1.16	% indels	mean±standard deviation	n/a	n/a	n/a
d	in vivo prime editing experiment in C57BL/6J newborn mice	striatum_10wks-Adrb1_m002	brain-tissue	C57BL/6J	#2	biological	M	deep amplicon sequencing	1.58	% indels	mean±standard deviation	n/a	n/a	n/a
d	in vivo prime editing experiment in C57BL/6J newborn mice	striatum_10wks-Adrb1_m003	brain-tissue	C57BL/6J	#3	biological	F	deep amplicon sequencing	1.84	% indels	mean±standard deviation	n/a	n/a	n/a
d	in vivo prime editing experiment in C57BL/6J newborn mice	thalamus_10wks-Adrb1_m001	brain-tissue	C57BL/6J	#1	biological	M	deep amplicon sequencing	1.06	% indels	mean±standard deviation	n/a	n/a	n/a
d	in vivo prime editing experiment in C57BL/6J newborn mice	thalamus_10wks-Adrb1_m002	brain-tissue	C57BL/6J	#2	biological	M	deep amplicon sequencing	1.24	% indels	mean±standard deviation	n/a	n/a	n/a
d	in vivo prime editing experiment in C57BL/6J newborn mice	thalamus_10wks-Adrb1_m003	brain-tissue	C57BL/6J	#3	biological	F	deep amplicon sequencing	1.63	% indels	mean±standard deviation	n/a	n/a	n/a
d	in vivo prime editing experiment in C57BL/6J newborn mice	hypothalamus_10wks-Adrb1_m001	brain-tissue	C57BL/6J	#1	biological	M	deep amplicon sequencing	1.19	% indels	mean±standard deviation	n/a	n/a	n/a
d	in vivo prime editing experiment in C57BL/6J newborn mice	hypothalamus_10wks-Adrb1_m002	brain-tissue	C57BL/6J	#2	biological	M	deep amplicon sequencing	0.53	% indels	mean±standard deviation	n/a	n/a	n/a
d	in vivo prime editing experiment in C57BL/6J newborn mice	hypothalamus_10wks-Adrb1_m003	brain-tissue	C57BL/6J	#3	biological	F	deep amplicon sequencing	4.02	% indels	mean±standard deviation	n/a	n/a	n/a
d	in vivo prime editing experiment in C57BL/6J newborn mice	midbrain_10wks-Adrb1_m001	brain-tissue	C57BL/6J	#1	biological	M	deep amplicon sequencing	0.29	% indels	mean±standard deviation	n/a	n/a	n/a
d	in vivo prime editing experiment in C57BL/6J newborn mice	midbrain_10wks-Adrb1_m002	brain-tissue	C57BL/6J	#2	biological	M	deep amplicon sequencing	0.8	% indels	mean±standard deviation	n/a	n/a	n/a
d	in vivo prime editing experiment in C57BL/6J newborn mice	midbrain_10wks-Adrb1_m003	brain-tissue	C57BL/6J	#3	biological	F	deep amplicon sequencing	0.68	% indels	mean±standard deviation	n/a	n/a	n/a
d	in vivo prime editing experiment in C57BL/6J newborn mice	brainstem_10wks-Adrb1_m001	brain-tissue	C57BL/6J	#1	biological	M	deep amplicon sequencing	0.33	% indels	mean±standard deviation	n/a	n/a	n/a
d	in vivo prime editing experiment in C57BL/6J newborn mice	brainstem_10wks-Adrb1_m002	brain-tissue	C57BL/6J	#2	biological	M	deep amplicon sequencing	0.59	% indels	mean±standard deviation	n/a	n/a	n/a
d	in vivo prime editing experiment in C57BL/6J newborn mice	brainstem_10wks-Adrb1_m003	brain-tissue	C57BL/6J	#3	biological	F	deep amplicon sequencing	0.67	% indels	mean±standard deviation	n/a	n/a	n/a
d	in vivo prime editing experiment in C57BL/6J newborn mice	cerebellum_10wks-Adrb1_m001	brain-tissue	C57BL/6J	#1	biological	M	deep amplicon sequencing	0.28	% indels	mean±standard deviation	n/a	n/a	n/a
d	in vivo prime editing experiment in C57BL/6J newborn mice	cerebellum_10wks-Adrb1_m002	brain-tissue	C57BL/6J	#2	biological	M	deep amplicon sequencing	0.28	% indels	mean±standard deviation	n/a	n/a	n/a
d	in vivo prime editing experiment in C57BL/6J newborn mice	cerebellum_10wks-Adrb1_m003	brain-tissue	C57BL/6J	#3	biological	F	deep amplicon sequencing	1.95	% indels	mean±standard deviation	n/a	n/a	n/a
d	in vivo prime editing experiment in C57BL/6J newborn mice	olfactorybulb_10wks-Dnmt1_m001	brain-tissue	C57BL/6J	#1	biological	M	deep amplicon sequencing	0.74	% indels	mean±standard deviation	n/a	n/a	n/a
d	in vivo prime editing experiment in C57BL/6J newborn mice	olfactorybulb_10wks-Dnmt1_m002	brain-tissue	C57BL/6J	#2	biological	F	deep amplicon sequencing	0.73	% indels	mean±standard deviation	n/a	n/a	n/a
d	in vivo prime editing experiment in C57BL/6J newborn mice	olfactorybulb_10wks-Dnmt1_m003	brain-tissue	C57BL/6J	#3	biological	M	deep amplicon sequencing	0.71	% indels	mean±standard deviation	n/a	n/a	n/a
d	in vivo prime editing experiment in C57BL/6J newborn mice	cortex_10wks-Dnmt1_m001	brain-tissue	C57BL/6J	#1	biological	M	deep amplicon sequencing	0.55	% indels	mean±standard deviation	n/a	n/a	n/a
d	in vivo prime editing experiment in C57BL/6J newborn mice	cortex_10wks-Dnmt1_m002	brain-tissue	C57BL/6J	#2	biological	F	deep amplicon sequencing	0.56	% indels	mean±standard deviation	n/a	n/a	n/a
d	in vivo prime editing experiment in C57BL/6J newborn mice	cortex_10wks-Dnmt1_m003	brain-tissue	C57BL/6J	#3	biological	M	deep amplicon sequencing	0.78	% indels	mean±standard deviation	n/a	n/a	n/a
d	in vivo prime editing experiment in C57BL/6J newborn mice	hippocampus_10wks-Dnmt1_m001	brain-tissue	C57BL/6J	#1	biological	M	deep amplicon sequencing	0.51	% indels	mean±standard deviation	n/a	n/a	n/a
d	in vivo prime editing experiment in C57BL/6J newborn mice	hippocampus_10wks-Dnmt1_m002	brain-tissue	C57BL/6J	#2	biological	F	deep amplicon sequencing	0.6	% indels	mean±standard deviation	n/a	n/a	n/a
d	in vivo prime editing experiment in C57BL/6J newborn mice	hippocampus_10wks-Dnmt1_m003	brain-tissue	C57BL/6J	#3	biological	M	deep amplicon sequencing	0.66	% indels	mean±standard deviation	n/a	n/a	n/a
d	in vivo prime editing experiment in C57BL/6J newborn mice	striatum_10wks-Dnmt1_m001	brain-tissue	C57BL/6J	#1	biological	M	deep amplicon sequencing	0.71	% indels	mean±standard deviation	n/a	n/a	n/a
d	in vivo prime editing experiment in C57BL/6J newborn mice	striatum_10wks-Dnmt1_m002	brain-tissue	C57BL/6J	#2	biological	F	deep amplicon sequencing	0.53	% indels	mean±standard deviation	n/a	n/a	n/a
d	in vivo prime editing experiment in C57BL/6J newborn mice	striatum_10wks-Dnmt1_m003	brain-tissue	C57BL/6J	#3	biological	M	deep amplicon sequencing	0	% indels	mean±standard deviation	n/a	n/a	n/a
d	in vivo prime editing experiment in C57BL/6J newborn mice	thalamus_10wks-Dnmt1_m001	brain-tissue	C57BL/6J	#1	biological	M	deep amplicon sequencing	0.62	% indels	mean±standard deviation	n/a	n/a	n/a
d	in vivo prime editing experiment in C57BL/6J newborn mice	thalamus_10wks-Dnmt1_m002	brain-tissue	C57BL/6J	#2	biological	F	deep amplicon sequencing	0.73	% indels	mean±standard deviation	n/a	n/a	n/a
d	in vivo prime editing experiment in C57BL/6J newborn mice	thalamus_10wks-Dnmt1_m003	brain-tissue	C57BL/6J	#3	biological	M	deep amplicon sequencing	0.61	% indels	mean±standard deviation	n/a	n/a	n/a
d	in vivo prime editing experiment in C57BL/6J newborn mice	hypothalamus_10wks-Dnmt1_m001	brain-tissue	C57BL/6J	#1	biological	M	deep amplicon sequencing	0.59	% indels	mean±standard deviation	n/a	n/a	n/a
d	in vivo prime editing experiment in C57BL/6J newborn mice	hypothalamus_10wks-Dnmt1_m002	brain-tissue	C57BL/6J	#2	biological	F	deep amplicon sequencing	0.55	% indels	mean±standard deviation	n/a	n/a	n/a
d	in vivo prime editing experiment in C57BL/6J newborn mice	hypothalamus_10wks-Dnmt1_m003	brain-tissue	C57BL/6J	#3	biological	M	deep amplicon sequencing	0.72	% indels	mean±standard deviation	n/a	n/a	n/a
d	in vivo prime editing experiment in C57BL/6J newborn mice	midbrain_10wks-Dnmt1_m001	brain-tissue	C57BL/6J	#1	biological	M	deep amplicon sequencing	0.61	% indels	mean±standard deviation	n/a	n/a	n/a
d	in vivo prime editing experiment in C57BL/6J newborn mice	midbrain_10wks-Dnmt1_m002	brain-tissue	C57BL/6J	#2	biological	F	deep amplicon sequencing	0.83	% indels	mean±standard deviation	n/a	n/a	n/a
d	in vivo prime editing experiment in C57BL/6J newborn mice	midbrain_10wks-Dnmt1_m003	brain-tissue	C57BL/6J	#3	biological	M	deep amplicon sequencing	0.72	% indels	mean±standard deviation	n/a	n/a	n/a
d	in vivo prime editing experiment in C57BL/6J newborn mice	brainstem_10wks-Dnmt1_m001	brain-tissue	C57BL/6J	#1	biological	M	deep amplicon sequencing	0.68	% indels	mean±standard deviation	n/a	n/a	n/a
d	in vivo prime editing experiment in C57BL/6J newborn mice	brainstem_10wks-Dnmt1_m002	brain-tissue	C57BL/6J	#2	biological	F	deep amplicon sequencing	0.66	% indels	mean±standard deviation	n/a	n/a	n/a
d	in vivo prime editing experiment in C57BL/6J newborn mice	brainstem_10wks-Dnmt1_m003	brain-tissue	C57BL/6J	#3	biological	M	deep amplicon sequencing	0.6	% indels	mean±standard deviation	n/a	n/a	n/a
d	in vivo prime editing experiment in C57BL/6J newborn mice	cerebellum_10wks-Dnmt1_m001	brain-tissue	C57BL/6J	#1	biological	M	deep amplicon sequencing	0.51	% indels	mean±standard deviation	n/a	n/a	n/a
d	in vivo prime editing experiment in C57BL/6J newborn mice	cerebellum_10wks-Dnmt1_m002	brain-tissue	C57BL/6J	#2	biological	F	deep amplicon sequencing	0.58	% indels	mean±standard deviation	n/a	n/a	n/a
d	in vivo prime editing experiment in C57BL/6J newborn mice	cerebellum_10wks-Dnmt1_m003	brain-tissue	C57BL/6J	#3	biological	M	deep amplicon sequencing	0.49	% indels	mean±standard deviation	n/a	n/a	n/a
e	in vivo prime editing experiment in C57BL/6J newborn mice	saline-injected-24wks_spinalcord-Adrb1_m001	brain-tissue	C57BL/6J	#1	biological	M	deep amplicon sequencing	0.015974	% correct editing	mean±standard deviation	n/a	n/a	n/a
e	in vivo prime editing experiment in C57BL/6J newborn mice	saline-injected-24wks_spinalcord-Adrb1_m002	brain-tissue	C57BL/6J	#2	biological	M	deep amplicon sequencing	0.046838	% correct editing	mean±standard deviation	n/a	n/a	n/a
e	in vivo prime editing experiment in C57BL/6J newborn mice	saline-injected-24wks_spinalcord-Adrb1_m003	brain-tissue	C57BL/6J	#3	biological	M	deep amplicon sequencing	0.099552	% correct editing	mean±standard deviation	n/a	n/a	n/a
e	in vivo prime editing experiment in C57BL/6J newborn mice	saline-injected-24wks_opticalchiasm-Adrb1_m001	brain-tissue	C57BL/6J	#1	biological	M	deep amplicon sequencing	0	% correct editing	mean±standard deviation	n/a	n/a	n/a
e	in vivo prime editing experiment in C57BL/6J newborn mice	saline-injected-24wks_opticalchiasm-Adrb1_m002	brain-tissue	C57BL/6J	#2	biological	M	deep amplicon sequencing	0	% correct editing	mean±standard deviation	n/a	n/a	n/a
e	in vivo prime editing experiment in C57BL/6J newborn mice	saline-injected-24wks_opticalchiasm-Adrb1_m003	brain-tissue	C57BL/6J	#3	biological	M	deep amplicon sequencing	0.129418	% correct editing	mean±standard deviation	n/a	n/a	n/a
e	in vivo prime editing experiment in C57BL/6J newborn mice	saline-injected-24wks_retina-Adrb1_m001	brain-tissue	C57BL/6J	#1	biological	M	deep amplicon sequencing	0.013873	% correct editing	mean±standard deviation	n/a	n/a	n/a
e	in vivo prime editing experiment in C57BL/6J newborn mice	saline-injected-24wks_retina-Adrb1_m002	brain-tissue	C57BL/6J	#2	biological	M	deep amplicon sequencing	0.023112	% correct editing	mean±standard deviation	n/a	n/a	n/a
e	in vivo prime editing experiment in C57BL/6J newborn mice	saline-injected-24wks_retina-Adrb1_m003	brain-tissue	C57BL/6J	#3	biological	M	deep amplicon sequencing	0.018175	% correct editing	mean±standard deviation	n/a	n/a	n/a
e	in vivo prime editing experiment in C57BL/6J newborn mice	saline-injected-24wks_heart-Adrb1_m001	brain-tissue	C57BL/6J	#1	biological	M	deep amplicon sequencing	0.014793	% correct editing	mean±standard deviation	n/a	n/a	n/a
e	in vivo prime editing experiment in C57BL/6J newborn mice	saline-injected-24wks_heart-Adrb1_m002	brain-tissue	C57BL/6J	#2	biological	M	deep amplicon sequencing	0.026838	% correct editing	mean±standard deviation	n/a	n/a	n/a
e	in vivo prime editing experiment in C57BL/6J newborn mice	saline-injected-24wks_heart-Adrb1_m003	brain-tissue	C57BL/6J	#3	biological	M	deep amplicon sequencing	0.037665	% correct editing	mean±standard deviation	n/a	n/a	n/a
e	in vivo prime editing experiment in C57BL/6J newborn mice	saline-injected-24wks_liver-Adrb1_m001	brain-tissue	C57BL/6J	#1	biological	M	deep amplicon sequencing	0.013843	% correct editing	mean±standard deviation	n/a	n/a	n/a
e	in vivo prime editing experiment in C57BL/6J newborn mice	saline-injected-24wks_liver-Adrb1_m002	brain-tissue	C57BL/6J	#2	biological	M	deep amplicon sequencing	0.050094	% correct editing	mean±standard deviation	n/a	n/a	n/a
e	in vivo prime editing experiment in C57BL/6J newborn mice	saline-injected-24wks_liver-Adrb1_m003	brain-tissue	C57BL/6J	#3	biological	M	deep amplicon sequencing	0.008989	% correct editing	mean±standard deviation	n/a	n/a	n/a
e	in vivo prime editing experiment in C57BL/6J newborn mice	saline-injected-24wks_lungs-Adrb1_m001	brain-tissue	C57BL/6J	#1	biological	M	deep amplicon sequencing	0.0537	% correct editing	mean±standard deviation	n/a	n/a	n/a
e	in vivo prime editing experiment in C57BL/6J newborn mice	saline-injected-24wks_lungs-Adrb1_m002	brain-tissue	C57BL/6J	#2	biological	M	deep amplicon sequencing	0	% correct editing	mean±standard deviation	n/a	n/a	n/a
e	in vivo prime editing experiment in C57BL/6J newborn mice	saline-injected-24wks_lungs-Adrb1_m003	brain-tissue	C57BL/6J	#3	biological	M	deep amplicon sequencing	0.00731	% correct editing	mean±standard deviation	n/a	n/a	n/a
e	in vivo prime editing experiment in C57BL/6J newborn mice	saline-injected-24wks_kidney-Adrb1_m001	brain-tissue	C57BL/6J	#1	biological	M	deep amplicon sequencing	0.00783	% correct editing	mean±standard deviation	n/a	n/a	n/a
e	in vivo prime editing experiment in C57BL/6J newborn mice	saline-injected-24wks_kidney-Adrb1_m002	brain-tissue	C57BL/6J	#2	biological	M	deep amplicon sequencing	0.0256	% correct editing	mean±standard deviation	n/a	n/a	n/a
e	in vivo prime editing experiment in C57BL/6J newborn mice	saline-injected-24wks_kidney-Adrb1_m003	brain-tissue	C57BL/6J	#3	biological	M	deep amplicon sequencing	0.0303	% correct editing	mean±standard deviation	n/a	n/a	n/a
e	in vivo prime editing experiment in C57BL/6J newborn mice	saline-injected-24wks_skeletalmuscle-Adrb1_m001	brain-tissue	C57BL/6J	#1	biological	M	deep amplicon sequencing	0.0183	% correct editing	mean±standard deviation	n/a	n/a	n/a
e	in vivo prime editing experiment in C57BL/6J newborn mice	saline-injected-24wks_skeletalmuscle-Adrb1_m002	brain-tissue	C57BL/6J	#2	biological	M	deep amplicon sequencing	0	% correct editing	mean±standard deviation	n/a	n/a	n/a
e	in vivo prime editing experiment in C57BL/6J newborn mice	saline-injected-24wks_skeletalmuscle-Adrb1_m003	brain-tissue	C57BL/6J	#3	biological	M	deep amplicon sequencing	0.03303	% correct editing	mean±standard deviation	n/a	n/a	n/a
e	in vivo prime editing experiment in C57BL/6J newborn mice	PE-injected-24wks_spinalcord-Adrb1_m001	brain-tissue	C57BL/6J	#1	biological	M	deep amplicon sequencing	0.064777	% correct editing	mean±standard deviation	n/a	n/a	n/a
e	in vivo prime editing experiment in C57BL/6J newborn mice	PE-injected-24wks_spinalcord-Adrb1_m002	brain-tissue	C57BL/6J	#2	biological	F	deep amplicon sequencing	0.693588	% correct editing	mean±standard deviation	n/a	n/a	n/a
e	in vivo prime editing experiment in C57BL/6J newborn mice	PE-injected-24wks_spinalcord-Adrb1_m003	brain-tissue	C57BL/6J	#3	biological	M	deep amplicon sequencing	0.687893	% correct editing	mean±standard deviation	n/a	n/a	n/a
e	in vivo prime editing experiment in C57BL/6J newborn mice	PE-injected-24wks_opticalchiasm-Adrb1_m001	brain-tissue	C57BL/6J	#1	biological	M	deep amplicon sequencing	0	% correct editing	mean±standard deviation	n/a	n/a	n/a
e	in vivo prime editing experiment in C57BL/6J newborn mice	PE-injected-24wks_opticalchiasm-Adrb1_m002	brain-tissue	C57BL/6J	#2	biological	F	deep amplicon sequencing	0.165673	% correct editing	mean±standard deviation	n/a	n/a	n/a
e	in vivo prime editing experiment in C57BL/6J newborn mice	PE-injected-24wks_opticalchiasm-Adrb1_m003	brain-tissue	C57BL/6J	#3	biological	M	deep amplicon sequencing	0.268883	% correct editing	mean±standard deviation	n/a	n/a	n/a
e	in vivo prime editing experiment in C57BL/6J newborn mice	PE-injected-24wks_retina-Adrb1_m001	brain-tissue	C57BL/6J	#1	biological	M	deep amplicon sequencing	0.055469	% correct editing	mean±standard deviation	n/a	n/a	n/a
e	in vivo prime editing experiment in C57BL/6J newborn mice	PE-injected-24wks_retina-Adrb1_m002	brain-tissue	C57BL/6J	#2	biological	F	deep amplicon sequencing	0.012376	% correct editing	mean±standard deviation	n/a	n/a	n/a
e	in vivo prime editing experiment in C57BL/6J newborn mice	PE-injected-24wks_retina-Adrb1_m003	brain-tissue	C57BL/6J	#3	biological	M	deep amplicon sequencing	0.070781	% correct editing	mean±standard deviation	n/a	n/a	n/a
e	in vivo prime editing experiment in C57BL/6J newborn mice	PE-injected-24wks_heart-Adrb1_m001	brain-tissue	C57BL/6J	#1	biological	M	deep amplicon sequencing	0.011266	% correct editing	mean±standard deviation	n/a	n/a	n/a
e	in vivo prime editing experiment in C57BL/6J newborn mice	PE-injected-24wks_heart-Adrb1_m002	brain-tissue	C57BL/6J	#2	biological	F	deep amplicon sequencing	0.041882	% correct editing	mean±standard deviation	n/a	n/a	n/a
e	in vivo prime editing experiment in C57BL/6J newborn mice	PE-injected-24wks_heart-Adrb1_m003	brain-tissue	C57BL/6J	#3	biological	M	deep amplicon sequencing	0.017671	% correct editing	mean±standard deviation	n/a	n/a	n/a
e	in vivo prime editing experiment in C57BL/6J newborn mice	PE-injected-24wks_liver-Adrb1_m001	brain-tissue	C57BL/6J	#1	biological	M	deep amplicon sequencing	0.040733	% correct editing	mean±standard deviation	n/a	n/a	n/a
e	in vivo prime editing experiment in C57BL/6J newborn mice	PE-injected-24wks_liver-Adrb1_m002	brain-tissue	C57BL/6J	#2	biological	F	deep amplicon sequencing	0.02265	% correct editing	mean±standard deviation	n/a	n/a	n/a
e	in vivo prime editing experiment in C57BL/6J newborn mice	PE-injected-24wks_liver-Adrb1_m003	brain-tissue	C57BL/6J	#3	biological	M	deep amplicon sequencing	0.036501	% correct editing	mean±standard deviation	n/a	n/a	n/a
e	in vivo prime editing experiment in C57BL/6J newborn mice	PE-injected-24wks_lungs-Adrb1_m001	brain-tissue	C57BL/6J	#1	biological	M	deep amplicon sequencing	0.02668	% correct editing	mean±standard deviation	n/a	n/a	n/a
e	in vivo prime editing experiment in C57BL/6J newborn mice	PE-injected-24wks_lungs-Adrb1_m002	brain-tissue	C57BL/6J	#2	biological	F	deep amplicon sequencing	0.01766	% correct editing	mean±standard deviation	n/a	n/a	n/a
e	in vivo prime editing experiment in C57BL/6J newborn mice	PE-injected-24wks_lungs-Adrb1_m003	brain-tissue	C57BL/6J	#3	biological	M	deep amplicon sequencing	0.04668	% correct editing	mean±standard deviation	n/a	n/a	n/a
e	in vivo prime editing experiment in C57BL/6J newborn mice	PE-injected-24wks_kidney-Adrb1_m001	brain-tissue	C57BL/6J	#1	biological	M	deep amplicon sequencing	0.019	% correct editing	mean±standard deviation	n/a	n/a	n/a
e	in vivo prime editing experiment in C57BL/6J newborn mice	PE-injected-24wks_kidney-Adrb1_m002	brain-tissue	C57BL/6J	#2	biological	F	deep amplicon sequencing	0.00974	% correct editing	mean±standard deviation	n/a	n/a	n/a
e	in vivo prime editing experiment in C57BL/6J newborn mice	PE-injected-24wks_kidney-Adrb1_m003	brain-tissue	C57BL/6J	#3	biological	M	deep amplicon sequencing	0.01265	% correct editing	mean±standard deviation	n/a	n/a	n/a
e	in vivo prime editing experiment in C57BL/6J newborn mice	PE-injected-24wks_skeletalmuscle-Adrb1_m001	brain-tissue	C57BL/6J	#1	biological	M	deep amplicon sequencing	0.03265	% correct editing	mean±standard deviation	n/a	n/a	n/a
e	in vivo prime editing experiment in C57BL/6J newborn mice	PE-injected-24wks_skeletalmuscle-Adrb1_m002	brain-tissue	C57BL/6J	#2	biological	F	deep amplicon sequencing	0.06429	% correct editing	mean±standard deviation	n/a	n/a	n/a
e	in vivo prime editing experiment in C57BL/6J newborn mice	PE-injected-24wks_skeletalmuscle-Adrb1_m003	brain-tissue	C57BL/6J	#3	biological	M	deep amplicon sequencing	0.0644	% correct editing	mean±standard deviation	n/a	n/a	n/a
e	in vivo prime editing experiment in C57BL/6J newborn mice	saline-injected-24wks_spinalcord-Dnmt1_m001	brain-tissue	C57BL/6J	#1	biological	M	deep amplicon sequencing	0.393109	% correct editing	mean±standard deviation	n/a	n/a	n/a
e	in vivo prime editing experiment in C57BL/6J newborn mice	saline-injected-24wks_spinalcord-Dnmt1_m002	brain-tissue	C57BL/6J	#2	biological	M	deep amplicon sequencing	0.10698	% correct editing	mean±standard deviation	n/a	n/a	n/a
e	in vivo prime editing experiment in C57BL/6J newborn mice	saline-injected-24wks_spinalcord-Dnmt1_m003	brain-tissue	C57BL/6J	#3	biological	M	deep amplicon sequencing	0.267934	% correct editing	mean±standard deviation	n/a	n/a	n/a
e	in vivo prime editing experiment in C57BL/6J newborn mice	saline-injected-24wks_opticalchiasm-Dnmt1_m001	brain-tissue	C57BL/6J	#1	biological	M	deep amplicon sequencing	0.154219	% correct editing	mean±standard deviation	n/a	n/a	n/a
e	in vivo prime editing experiment in C57BL/6J newborn mice	saline-injected-24wks_opticalchiasm-Dnmt1_m002	brain-tissue	C57BL/6J	#2	biological	M	deep amplicon sequencing	0.078864	% correct editing	mean±standard deviation	n/a	n/a	n/a
e	in vivo prime editing experiment in C57BL/6J newborn mice	saline-injected-24wks_opticalchiasm-Dnmt1_m003	brain-tissue	C57BL/6J	#3	biological	M	deep amplicon sequencing	0.061062	% correct editing	mean±standard deviation	n/a	n/a	n/a
e	in vivo prime editing experiment in C57BL/6J newborn mice	saline-injected-24wks_retina-Dnmt1_m001	brain-tissue	C57BL/6J	#1	biological	M	deep amplicon sequencing	0.634398	% correct editing	mean±standard deviation	n/a	n/a	n/a
e	in vivo prime editing experiment in C57BL/6J newborn mice	saline-injected-24wks_retina-Dnmt1_m002	brain-tissue	C57BL/6J	#2	biological	M	deep amplicon sequencing	0.31348	% correct editing	mean±standard deviation	n/a	n/a	n/a
e	in vivo prime editing experiment in C57BL/6J newborn mice	saline-injected-24wks_retina-Dnmt1_m003	brain-tissue	C57BL/6J	#3	biological	M	deep amplicon sequencing	0.077934	% correct editing	mean±standard deviation	n/a	n/a	n/a
e	in vivo prime editing experiment in C57BL/6J newborn mice	saline-injected-24wks_heart-Dnmt1_m001	brain-tissue	C57BL/6J	#1	biological	M	deep amplicon sequencing	0.041454	% correct editing	mean±standard deviation	n/a	n/a	n/a
e	in vivo prime editing experiment in C57BL/6J newborn mice	saline-injected-24wks_heart-Dnmt1_m002	brain-tissue	C57BL/6J	#2	biological	M	deep amplicon sequencing	0.290788	% correct editing	mean±standard deviation	n/a	n/a	n/a
e	in vivo prime editing experiment in C57BL/6J newborn mice	saline-injected-24wks_heart-Dnmt1_m003	brain-tissue	C57BL/6J	#3	biological	M	deep amplicon sequencing	0.144363	% correct editing	mean±standard deviation	n/a	n/a	n/a
e	in vivo prime editing experiment in C57BL/6J newborn mice	saline-injected-24wks_liver-Dnmt1_m001	brain-tissue	C57BL/6J	#1	biological	M	deep amplicon sequencing	0.100491	% correct editing	mean±standard deviation	n/a	n/a	n/a
e	in vivo prime editing experiment in C57BL/6J newborn mice	saline-injected-24wks_liver-Dnmt1_m002	brain-tissue	C57BL/6J	#2	biological	M	deep amplicon sequencing	0	% correct editing	mean±standard deviation	n/a	n/a	n/a
e	in vivo prime editing experiment in C57BL/6J newborn mice	saline-injected-24wks_liver-Dnmt1_m003	brain-tissue	C57BL/6J	#3	biological	M	deep amplicon sequencing	0.152939	% correct editing	mean±standard deviation	n/a	n/a	n/a
e	in vivo prime editing experiment in C57BL/6J newborn mice	saline-injected-24wks_lungs-Dnmt1_m001	brain-tissue	C57BL/6J	#1	biological	M	deep amplicon sequencing	0.2503	% correct editing	mean±standard deviation	n/a	n/a	n/a
e	in vivo prime editing experiment in C57BL/6J newborn mice	saline-injected-24wks_lungs-Dnmt1_m002	brain-tissue	C57BL/6J	#2	biological	M	deep amplicon sequencing	0.36155	% correct editing	mean±standard deviation	n/a	n/a	n/a
e	in vivo prime editing experiment in C57BL/6J newborn mice	saline-injected-24wks_lungs-Dnmt1_m003	brain-tissue	C57BL/6J	#3	biological	M	deep amplicon sequencing	0.06428	% correct editing	mean±standard deviation	n/a	n/a	n/a
e	in vivo prime editing experiment in C57BL/6J newborn mice	saline-injected-24wks_kidney-Dnmt1_m001	brain-tissue	C57BL/6J	#1	biological	M	deep amplicon sequencing	0.0718	% correct editing	mean±standard deviation	n/a	n/a	n/a
e	in vivo prime editing experiment in C57BL/6J newborn mice	saline-injected-24wks_kidney-Dnmt1_m002	brain-tissue	C57BL/6J	#2	biological	M	deep amplicon sequencing	0.05862	% correct editing	mean±standard deviation	n/a	n/a	n/a
e	in vivo prime editing experiment in C57BL/6J newborn mice	saline-injected-24wks_kidney-Dnmt1_m003	brain-tissue	C57BL/6J	#3	biological	M	deep amplicon sequencing	0.07618	% correct editing	mean±standard deviation	n/a	n/a	n/a
e	in vivo prime editing experiment in C57BL/6J newborn mice	saline-injected-24wks_skeletalmuscle-Dnmt1_m001	brain-tissue	C57BL/6J	#1	biological	M	deep amplicon sequencing	0.12309	% correct editing	mean±standard deviation	n/a	n/a	n/a
e	in vivo prime editing experiment in C57BL/6J newborn mice	saline-injected-24wks_skeletalmuscle-Dnmt1_m002	brain-tissue	C57BL/6J	#2	biological	M	deep amplicon sequencing	0.1153	% correct editing	mean±standard deviation	n/a	n/a	n/a
e	in vivo prime editing experiment in C57BL/6J newborn mice	saline-injected-24wks_skeletalmuscle-Dnmt1_m003	brain-tissue	C57BL/6J	#3	biological	M	deep amplicon sequencing	0.2277	% correct editing	mean±standard deviation	n/a	n/a	n/a
e	in vivo prime editing experiment in C57BL/6J newborn mice	PE-injected-24wks_spinalcord-Dnmt1_m001	brain-tissue	C57BL/6J	#1	biological	M	deep amplicon sequencing	3.26679	% correct editing	mean±standard deviation	n/a	n/a	n/a
e	in vivo prime editing experiment in C57BL/6J newborn mice	PE-injected-24wks_spinalcord-Dnmt1_m002	brain-tissue	C57BL/6J	#2	biological	M	deep amplicon sequencing	1.76913	% correct editing	mean±standard deviation	n/a	n/a	n/a
e	in vivo prime editing experiment in C57BL/6J newborn mice	PE-injected-24wks_spinalcord-Dnmt1_m003	brain-tissue	C57BL/6J	#3	biological	F	deep amplicon sequencing	5.70783	% correct editing	mean±standard deviation	n/a	n/a	n/a
e	in vivo prime editing experiment in C57BL/6J newborn mice	PE-injected-24wks_opticalchiasm-Dnmt1_m001	brain-tissue	C57BL/6J	#1	biological	M	deep amplicon sequencing	1.54693	% correct editing	mean±standard deviation	n/a	n/a	n/a
e	in vivo prime editing experiment in C57BL/6J newborn mice	PE-injected-24wks_opticalchiasm-Dnmt1_m002	brain-tissue	C57BL/6J	#2	biological	M	deep amplicon sequencing	0.27443	% correct editing	mean±standard deviation	n/a	n/a	n/a
e	in vivo prime editing experiment in C57BL/6J newborn mice	PE-injected-24wks_opticalchiasm-Dnmt1_m003	brain-tissue	C57BL/6J	#3	biological	F	deep amplicon sequencing	0.843254	% correct editing	mean±standard deviation	n/a	n/a	n/a
e	in vivo prime editing experiment in C57BL/6J newborn mice	PE-injected-24wks_retina-Dnmt1_m001	brain-tissue	C57BL/6J	#1	biological	M	deep amplicon sequencing	0.12901	% correct editing	mean±standard deviation	n/a	n/a	n/a
e	in vivo prime editing experiment in C57BL/6J newborn mice	PE-injected-24wks_retina-Dnmt1_m002	brain-tissue	C57BL/6J	#2	biological	M	deep amplicon sequencing	0.072682	% correct editing	mean±standard deviation	n/a	n/a	n/a
e	in vivo prime editing experiment in C57BL/6J newborn mice	PE-injected-24wks_retina-Dnmt1_m003	brain-tissue	C57BL/6J	#3	biological	F	deep amplicon sequencing	0.455477	% correct editing	mean±standard deviation	n/a	n/a	n/a
e	in vivo prime editing experiment in C57BL/6J newborn mice	PE-injected-24wks_heart-Dnmt1_m001	brain-tissue	C57BL/6J	#1	biological	M	deep amplicon sequencing	0.452781	% correct editing	mean±standard deviation	n/a	n/a	n/a
e	in vivo prime editing experiment in C57BL/6J newborn mice	PE-injected-24wks_heart-Dnmt1_m002	brain-tissue	C57BL/6J	#2	biological	M	deep amplicon sequencing	0.094647	% correct editing	mean±standard deviation	n/a	n/a	n/a
e	in vivo prime editing experiment in C57BL/6J newborn mice	PE-injected-24wks_heart-Dnmt1_m003	brain-tissue	C57BL/6J	#3	biological	F	deep amplicon sequencing	0.154258	% correct editing	mean±standard deviation	n/a	n/a	n/a
e	in vivo prime editing experiment in C57BL/6J newborn mice	PE-injected-24wks_liver-Dnmt1_m001	brain-tissue	C57BL/6J	#1	biological	M	deep amplicon sequencing	0.118357	% correct editing	mean±standard deviation	n/a	n/a	n/a
e	in vivo prime editing experiment in C57BL/6J newborn mice	PE-injected-24wks_liver-Dnmt1_m002	brain-tissue	C57BL/6J	#2	biological	M	deep amplicon sequencing	0.019701	% correct editing	mean±standard deviation	n/a	n/a	n/a
e	in vivo prime editing experiment in C57BL/6J newborn mice	PE-injected-24wks_liver-Dnmt1_m003	brain-tissue	C57BL/6J	#3	biological	F	deep amplicon sequencing	0.093817	% correct editing	mean±standard deviation	n/a	n/a	n/a
e	in vivo prime editing experiment in C57BL/6J newborn mice	PE-injected-24wks_lungs-Dnmt1_m001	brain-tissue	C57BL/6J	#1	biological	M	deep amplicon sequencing	0.009464	% correct editing	mean±standard deviation	n/a	n/a	n/a
e	in vivo prime editing experiment in C57BL/6J newborn mice	PE-injected-24wks_lungs-Dnmt1_m002	brain-tissue	C57BL/6J	#2	biological	M	deep amplicon sequencing	0	% correct editing	mean±standard deviation	n/a	n/a	n/a
e	in vivo prime editing experiment in C57BL/6J newborn mice	PE-injected-24wks_lungs-Dnmt1_m003	brain-tissue	C57BL/6J	#3	biological	F	deep amplicon sequencing	0	% correct editing	mean±standard deviation	n/a	n/a	n/a
e	in vivo prime editing experiment in C57BL/6J newborn mice	PE-injected-24wks_kidney-Dnmt1_m001	brain-tissue	C57BL/6J	#1	biological	M	deep amplicon sequencing	0.07939	% correct editing	mean±standard deviation	n/a	n/a	n/a
e	in vivo prime editing experiment in C57BL/6J newborn mice	PE-injected-24wks_kidney-Dnmt1_m002	brain-tissue	C57BL/6J	#2	biological	M	deep amplicon sequencing	0.05456	% correct editing	mean±standard deviation	n/a	n/a	n/a
e	in vivo prime editing experiment in C57BL/6J newborn mice	PE-injected-24wks_kidney-Dnmt1_m003	brain-tissue	C57BL/6J	#3	biological	F	deep amplicon sequencing	0.06612	% correct editing	mean±standard deviation	n/a	n/a	n/a
e	in vivo prime editing experiment in C57BL/6J newborn mice	PE-injected-24wks_skeletalmuscle-Dnmt1_m001	brain-tissue	C57BL/6J	#1	biological	M	deep amplicon sequencing	0.30291	% correct editing	mean±standard deviation	n/a	n/a	n/a
e	in vivo prime editing experiment in C57BL/6J newborn mice	PE-injected-24wks_skeletalmuscle-Dnmt1_m002	brain-tissue	C57BL/6J	#2	biological	M	deep amplicon sequencing	0.04064	% correct editing	mean±standard deviation	n/a	n/a	n/a
e	in vivo prime editing experiment in C57BL/6J newborn mice	PE-injected-24wks_skeletalmuscle-Dnmt1_m003	brain-tissue	C57BL/6J	#3	biological	F	deep amplicon sequencing	0.05821	% correct editing	mean±standard deviation	n/a	n/a	n/a
f	in vivo prime editing experiment in C57BL/6J newborn mice	PE-injected-5wks_pCbh-Dnmt1-cortex_m001	brain-tissue	C57BL/6J	#1	biological	M	deep amplicon sequencing	18.82	% correct editing	mean±standard deviation	n/a	n/a	n/a
f	in vivo prime editing experiment in C57BL/6J newborn mice	PE-injected-5wks_pCbh-Dnmt1-cortex_m002	brain-tissue	C57BL/6J	#2	biological	F	deep amplicon sequencing	12.16	% correct editing	mean±standard deviation	n/a	n/a	n/a
f	in vivo prime editing experiment in C57BL/6J newborn mice	PE-injected-5wks_pCbh-Dnmt1-cortex_m003	brain-tissue	C57BL/6J	#3	biological	F	deep amplicon sequencing	18.89	% correct editing	mean±standard deviation	n/a	n/a	n/a
f	in vivo prime editing experiment in C57BL/6J newborn mice	PE-injected-5wks_pCbh-Dnmt1-cortex_m004	brain-tissue	C57BL/6J	#4	biological	M	deep amplicon sequencing	10.82	% correct editing	mean±standard deviation	n/a	n/a	n/a
f	in vivo prime editing experiment in C57BL/6J newborn mice	PE-injected-10wks_pCbh-Dnmt1-cortex_m001	brain-tissue	C57BL/6J	#1	biological	F	deep amplicon sequencing	27.13	% correct editing	mean±standard deviation	n/a	n/a	n/a
f	in vivo prime editing experiment in C57BL/6J newborn mice	PE-injected-10wks_pCbh-Dnmt1-cortex_m002	brain-tissue	C57BL/6J	#2	biological	F	deep amplicon sequencing	23.6	% correct editing	mean±standard deviation	n/a	n/a	n/a
f	in vivo prime editing experiment in C57BL/6J newborn mice	PE-injected-10wks_pCbh-Dnmt1-cortex_m003	brain-tissue	C57BL/6J	#3	biological	M	deep amplicon sequencing	24.4	% correct editing	mean±standard deviation	n/a	n/a	n/a
f	in vivo prime editing experiment in C57BL/6J newborn mice	PE-injected-10wks_pCbh-Dnmt1-liver_m001	brain-tissue	C57BL/6J	#1	biological	F	deep amplicon sequencing	21.2	% correct editing	mean±standard deviation	n/a	n/a	n/a
f	in vivo prime editing experiment in C57BL/6J newborn mice	PE-injected-10wks_pCbh-Dnmt1-liver_m002	brain-tissue	C57BL/6J	#2	biological	F	deep amplicon sequencing	9.3	% correct editing	mean±standard deviation	n/a	n/a	n/a
f	in vivo prime editing experiment in C57BL/6J newborn mice	PE-injected-10wks_pCbh-Dnmt1-liver_m003	brain-tissue	C57BL/6J	#3	biological	M	deep amplicon sequencing	12	% correct editing	mean±standard deviation	n/a	n/a	n/a
f	in vivo prime editing experiment in C57BL/6J newborn mice	PE-injected-10wks_pCbh-Dnmt1-heart_m001	brain-tissue	C57BL/6J	#1	biological	F	deep amplicon sequencing	3.35	% correct editing	mean±standard deviation	n/a	n/a	n/a
f	in vivo prime editing experiment in C57BL/6J newborn mice	PE-injected-10wks_pCbh-Dnmt1-heart_m002	brain-tissue	C57BL/6J	#2	biological	F	deep amplicon sequencing	1.47	% correct editing	mean±standard deviation	n/a	n/a	n/a
f	in vivo prime editing experiment in C57BL/6J newborn mice	PE-injected-10wks_pCbh-Dnmt1-heart_m003	brain-tissue	C57BL/6J	#3	biological	M	deep amplicon sequencing	2.64	% correct editing	mean±standard deviation	n/a	n/a	n/a
f	in vivo prime editing experiment in C57BL/6J newborn mice	PE-injected-5wks_pCbh-Dnmt1-cortex_m001	brain-tissue	C57BL/6J	#1	biological	M	deep amplicon sequencing	0.97	% indels	mean±standard deviation	n/a	n/a	n/a
f	in vivo prime editing experiment in C57BL/6J newborn mice	PE-injected-5wks_pCbh-Dnmt1-cortex_m002	brain-tissue	C57BL/6J	#2	biological	F	deep amplicon sequencing	0.98	% indels	mean±standard deviation	n/a	n/a	n/a
f	in vivo prime editing experiment in C57BL/6J newborn mice	PE-injected-5wks_pCbh-Dnmt1-cortex_m003	brain-tissue	C57BL/6J	#3	biological	F	deep amplicon sequencing	0.91	% indels	mean±standard deviation	n/a	n/a	n/a
f	in vivo prime editing experiment in C57BL/6J newborn mice	PE-injected-5wks_pCbh-Dnmt1-cortex_m004	brain-tissue	C57BL/6J	#4	biological	M	deep amplicon sequencing	0.87	% indels	mean±standard deviation	n/a	n/a	n/a
f	in vivo prime editing experiment in C57BL/6J newborn mice	PE-injected-10wks_pCbh-Dnmt1-cortex_m001	brain-tissue	C57BL/6J	#1	biological	F	deep amplicon sequencing	0.945594	% indels	mean±standard deviation	n/a	n/a	n/a
f	in vivo prime editing experiment in C57BL/6J newborn mice	PE-injected-10wks_pCbh-Dnmt1-cortex_m002	brain-tissue	C57BL/6J	#2	biological	F	deep amplicon sequencing	0.729069	% indels	mean±standard deviation	n/a	n/a	n/a
f	in vivo prime editing experiment in C57BL/6J newborn mice	PE-injected-10wks_pCbh-Dnmt1-cortex_m003	brain-tissue	C57BL/6J	#3	biological	M	deep amplicon sequencing	1.00508	% indels	mean±standard deviation	n/a	n/a	n/a
f	in vivo prime editing experiment in C57BL/6J newborn mice	PE-injected-10wks_pCbh-Dnmt1-liver_m001	brain-tissue	C57BL/6J	#1	biological	F	deep amplicon sequencing	0.848677	% indels	mean±standard deviation	n/a	n/a	n/a
f	in vivo prime editing experiment in C57BL/6J newborn mice	PE-injected-10wks_pCbh-Dnmt1-liver_m002	brain-tissue	C57BL/6J	#2	biological	F	deep amplicon sequencing	0.734291	% indels	mean±standard deviation	n/a	n/a	n/a
f	in vivo prime editing experiment in C57BL/6J newborn mice	PE-injected-10wks_pCbh-Dnmt1-liver_m003	brain-tissue	C57BL/6J	#3	biological	M	deep amplicon sequencing	0.773711	% indels	mean±standard deviation	n/a	n/a	n/a
f	in vivo prime editing experiment in C57BL/6J newborn mice	PE-injected-10wks_pCbh-Dnmt1-heart_m001	brain-tissue	C57BL/6J	#1	biological	F	deep amplicon sequencing	0.673632	% indels	mean±standard deviation	n/a	n/a	n/a
f	in vivo prime editing experiment in C57BL/6J newborn mice	PE-injected-10wks_pCbh-Dnmt1-heart_m002	brain-tissue	C57BL/6J	#2	biological	F	deep amplicon sequencing	0.868511	% indels	mean±standard deviation	n/a	n/a	n/a
f	in vivo prime editing experiment in C57BL/6J newborn mice	PE-injected-10wks_pCbh-Dnmt1-heart_m003	brain-tissue	C57BL/6J	#3	biological	M	deep amplicon sequencing	0.71885	% indels	mean±standard deviation	n/a	n/a	n/a
g	in vivo prime editing experiment in C57BL/6J newborn mice	PE-injected-5wks_PEmax-epegRNA1-Adrb1-cortex_m001	brain-tissue	C57BL/6J	#1	biological	F	deep amplicon sequencing	3.33	% correct editing	mean±standard deviation	n/a	n/a	n/a
g	in vivo prime editing experiment in C57BL/6J newborn mice	PE-injected-5wks_PEmax-epegRNA1-Adrb1-cortex_m002	brain-tissue	C57BL/6J	#2	biological	F	deep amplicon sequencing	4.49	% correct editing	mean±standard deviation	n/a	n/a	n/a
g	in vivo prime editing experiment in C57BL/6J newborn mice	PE-injected-5wks_PEmax-epegRNA1-Adrb1-cortex_m003	brain-tissue	C57BL/6J	#3	biological	M	deep amplicon sequencing	2.73	% correct editing	mean±standard deviation	n/a	n/a	n/a
g	in vivo prime editing experiment in C57BL/6J newborn mice	PE-injected-5wks_PEmax-epegRNA1-SM3-Adrb1-cortex_m001	brain-tissue	C57BL/6J	#1	biological	F	deep amplicon sequencing	0.95	% correct editing	mean±standard deviation	n/a	n/a	n/a
g	in vivo prime editing experiment in C57BL/6J newborn mice	PE-injected-5wks_PEmax-epegRNA1-SM3-Adrb1-cortex_m002	brain-tissue	C57BL/6J	#2	biological	F	deep amplicon sequencing	2.24044	% correct editing	mean±standard deviation	n/a	n/a	n/a
g	in vivo prime editing experiment in C57BL/6J newborn mice	PE-injected-5wks_PEmax-epegRNA1-SM3-Adrb1-cortex_m003	brain-tissue	C57BL/6J	#3	biological	M	deep amplicon sequencing	0.96	% correct editing	mean±standard deviation	n/a	n/a	n/a
g	in vivo prime editing experiment in C57BL/6J newborn mice	PE-injected-5wks_PEmax-epegRNA1-SM3-Adrb1-cortex_m004	brain-tissue	C57BL/6J	#4	biological	F	deep amplicon sequencing	3.91	% correct editing	mean±standard deviation	n/a	n/a	n/a
g	in vivo prime editing experiment in C57BL/6J newborn mice	PE-injected-5wks_PEmax-epegRNA1-SM3-Adrb1-cortex_m005	brain-tissue	C57BL/6J	#5	biological	M	deep amplicon sequencing	2.74	% correct editing	mean±standard deviation	n/a	n/a	n/a
g	in vivo prime editing experiment in C57BL/6J newborn mice	PE-injected-5wks_PEmax-epegRNA1-SM3-Adrb1-cortex_m006	brain-tissue	C57BL/6J	#6	biological	M	deep amplicon sequencing	1.82	% correct editing	mean±standard deviation	n/a	n/a	n/a
g	in vivo prime editing experiment in C57BL/6J newborn mice	PE-injected-5wks_PEmax-epegRNA1-SM3-Adrb1-cortex_m007	brain-tissue	C57BL/6J	#7	biological	M	deep amplicon sequencing	1.22	% correct editing	mean±standard deviation	n/a	n/a	n/a
g	in vivo prime editing experiment in C57BL/6J newborn mice	PE-injected-5wks_PE3bmax-epegRNA1-SM3-Adrb1-cortex_m001	brain-tissue	C57BL/6J	#1	biological	F	deep amplicon sequencing	0.933591	% correct editing	mean±standard deviation	n/a	n/a	n/a
g	in vivo prime editing experiment in C57BL/6J newborn mice	PE-injected-5wks_PE3bmax-epegRNA1-SM3-Adrb1-cortex_m002	brain-tissue	C57BL/6J	#2	biological	M	deep amplicon sequencing	0.927112	% correct editing	mean±standard deviation	n/a	n/a	n/a
g	in vivo prime editing experiment in C57BL/6J newborn mice	PE-injected-5wks_PE3bmax-epegRNA1-SM3-Adrb1-cortex_m003	brain-tissue	C57BL/6J	#3	biological	F	deep amplicon sequencing	1.05713	% correct editing	mean±standard deviation	n/a	n/a	n/a
g	in vivo prime editing experiment in C57BL/6J newborn mice	PE-injected-5wks_PE3bmax-epegRNA1-SM3-Adrb1-cortex_m004	brain-tissue	C57BL/6J	#4	biological	F	deep amplicon sequencing	0.86	% correct editing	mean±standard deviation	n/a	n/a	n/a
g	in vivo prime editing experiment in C57BL/6J newborn mice	PE-injected-5wks_PE3bmax-epegRNA1-SM3-Adrb1-cortex_m005	brain-tissue	C57BL/6J	#5	biological	M	deep amplicon sequencing	1.54	% correct editing	mean±standard deviation	n/a	n/a	n/a
g	in vivo prime editing experiment in C57BL/6J newborn mice	PE-injected-5wks_PEmax-epegRNA1-Adrb1-cortex_m001	brain-tissue	C57BL/6J	#1	biological	F	deep amplicon sequencing	2.23	% indels	mean±standard deviation	n/a	n/a	n/a
g	in vivo prime editing experiment in C57BL/6J newborn mice	PE-injected-5wks_PEmax-epegRNA1-Adrb1-cortex_m002	brain-tissue	C57BL/6J	#2	biological	F	deep amplicon sequencing	2.82	% indels	mean±standard deviation	n/a	n/a	n/a
g	in vivo prime editing experiment in C57BL/6J newborn mice	PE-injected-5wks_PEmax-epegRNA1-Adrb1-cortex_m003	brain-tissue	C57BL/6J	#3	biological	M	deep amplicon sequencing	1.54	% indels	mean±standard deviation	n/a	n/a	n/a
g	in vivo prime editing experiment in C57BL/6J newborn mice	PE-injected-5wks_PEmax-epegRNA1-SM3-Adrb1-cortex_m001	brain-tissue	C57BL/6J	#1	biological	F	deep amplicon sequencing	0.17	% indels	mean±standard deviation	n/a	n/a	n/a
g	in vivo prime editing experiment in C57BL/6J newborn mice	PE-injected-5wks_PEmax-epegRNA1-SM3-Adrb1-cortex_m002	brain-tissue	C57BL/6J	#2	biological	F	deep amplicon sequencing	0.11	% indels	mean±standard deviation	n/a	n/a	n/a
g	in vivo prime editing experiment in C57BL/6J newborn mice	PE-injected-5wks_PEmax-epegRNA1-SM3-Adrb1-cortex_m003	brain-tissue	C57BL/6J	#3	biological	M	deep amplicon sequencing	0.18	% indels	mean±standard deviation	n/a	n/a	n/a
g	in vivo prime editing experiment in C57BL/6J newborn mice	PE-injected-5wks_PEmax-epegRNA1-SM3-Adrb1-cortex_m004	brain-tissue	C57BL/6J	#4	biological	F	deep amplicon sequencing	0.18	% indels	mean±standard deviation	n/a	n/a	n/a
g	in vivo prime editing experiment in C57BL/6J newborn mice	PE-injected-5wks_PEmax-epegRNA1-SM3-Adrb1-cortex_m005	brain-tissue	C57BL/6J	#5	biological	M	deep amplicon sequencing	0.11	% indels	mean±standard deviation	n/a	n/a	n/a
g	in vivo prime editing experiment in C57BL/6J newborn mice	PE-injected-5wks_PEmax-epegRNA1-SM3-Adrb1-cortex_m006	brain-tissue	C57BL/6J	#6	biological	M	deep amplicon sequencing	0.08973	% indels	mean±standard deviation	n/a	n/a	n/a
g	in vivo prime editing experiment in C57BL/6J newborn mice	PE-injected-5wks_PEmax-epegRNA1-SM3-Adrb1-cortex_m007	brain-tissue	C57BL/6J	#7	biological	M	deep amplicon sequencing	0.14	% indels	mean±standard deviation	n/a	n/a	n/a
g	in vivo prime editing experiment in C57BL/6J newborn mice	PE-injected-5wks_PE3bmax-epegRNA1-SM3-Adrb1-cortex_m001	brain-tissue	C57BL/6J	#1	biological	F	deep amplicon sequencing	0.168046	% indels	mean±standard deviation	n/a	n/a	n/a
g	in vivo prime editing experiment in C57BL/6J newborn mice	PE-injected-5wks_PE3bmax-epegRNA1-SM3-Adrb1-cortex_m002	brain-tissue	C57BL/6J	#2	biological	M	deep amplicon sequencing	0.092199	% indels	mean±standard deviation	n/a	n/a	n/a
g	in vivo prime editing experiment in C57BL/6J newborn mice	PE-injected-5wks_PE3bmax-epegRNA1-SM3-Adrb1-cortex_m003	brain-tissue	C57BL/6J	#3	biological	F	deep amplicon sequencing	0.069927	% indels	mean±standard deviation	n/a	n/a	n/a
g	in vivo prime editing experiment in C57BL/6J newborn mice	PE-injected-5wks_PE3bmax-epegRNA1-SM3-Adrb1-cortex_m004	brain-tissue	C57BL/6J	#4	biological	F	deep amplicon sequencing	0.23	% indels	mean±standard deviation	n/a	n/a	n/a
g	in vivo prime editing experiment in C57BL/6J newborn mice	PE-injected-5wks_PE3bmax-epegRNA1-SM3-Adrb1-cortex_m005	brain-tissue	C57BL/6J	#5	biological	M	deep amplicon sequencing	0.37	% indels	mean±standard deviation	n/a	n/a	n/a

## Sheet: Figure3
panel_ID	experiment_type	sample_ID	sample_type	sample_origin	replicate_ID	replicate_type	sex	analysis_method	plotted_value	unit	data_displayed	Verification-of-normality	associated p-value	statistical_analysis
c	EEG/EMG experiments in C57BL/6J mice	Lightphase_untreated-totalsleepamounts_m001	recordings	C57BL/6J	#1	biological	M	EEG/EMG recordings	433.667	total sleep amounts in min	mean±sem	Shapiro-Wilk Test	0.8201	Two-way ANOVA
c	EEG/EMG experiments in C57BL/6J mice	Lightphase_untreated-totalsleepamounts_m002	recordings	C57BL/6J	#2	biological	M	EEG/EMG recordings	444.801	total sleep amounts in min	mean±sem
c	EEG/EMG experiments in C57BL/6J mice	Lightphase_untreated-totalsleepamounts_m003	recordings	C57BL/6J	#3	biological	M	EEG/EMG recordings	438.667	total sleep amounts in min	mean±sem
c	EEG/EMG experiments in C57BL/6J mice	Lightphase_untreated-totalsleepamounts_m004	recordings	C57BL/6J	#4	biological	M	EEG/EMG recordings	452.467	total sleep amounts in min	mean±sem
c	EEG/EMG experiments in C57BL/6J mice	Lightphase_untreated-totalsleepamounts_m005	recordings	C57BL/6J	#5	biological	M	EEG/EMG recordings	432.2	total sleep amounts in min	mean±sem
c	EEG/EMG experiments in C57BL/6J mice	Lightphase_untreated-totalsleepamounts_m006	recordings	C57BL/6J	#6	biological	M	EEG/EMG recordings	449.267	total sleep amounts in min	mean±sem
c	EEG/EMG experiments in C57BL/6J mice	Lightphase_untreated-totalsleepamounts_m007	recordings	C57BL/6J	#7	biological	M	EEG/EMG recordings	424.4	total sleep amounts in min	mean±sem
c	EEG/EMG experiments in C57BL/6J mice	Lightphase_untreated-totalsleepamounts_m008	recordings	C57BL/6J	#8	biological	M	EEG/EMG recordings	411.801	total sleep amounts in min	mean±sem
c	EEG/EMG experiments in C57BL/6J mice	Lightphase_Dnmt1-totalsleepamounts_m001	recordings	C57BL/6J	#1	biological	M	EEG/EMG recordings	426.8	total sleep amounts in min	mean±sem	Shapiro-Wilk Test	0.5088	Two-way ANOVA
c	EEG/EMG experiments in C57BL/6J mice	Lightphase_Dnmt1-totalsleepamounts_m002	recordings	C57BL/6J	#2	biological	M	EEG/EMG recordings	436.467	total sleep amounts in min	mean±sem
c	EEG/EMG experiments in C57BL/6J mice	Lightphase_Dnmt1-totalsleepamounts_m003	recordings	C57BL/6J	#3	biological	M	EEG/EMG recordings	429.756	total sleep amounts in min	mean±sem
c	EEG/EMG experiments in C57BL/6J mice	Lightphase_Dnmt1-totalsleepamounts_m004	recordings	C57BL/6J	#4	biological	M	EEG/EMG recordings	416.444	total sleep amounts in min	mean±sem
c	EEG/EMG experiments in C57BL/6J mice	Lightphase_Dnmt1-totalsleepamounts_m005	recordings	C57BL/6J	#5	biological	M	EEG/EMG recordings	429.356	total sleep amounts in min	mean±sem
c	EEG/EMG experiments in C57BL/6J mice	Lightphase_Dnmt1-totalsleepamounts_m006	recordings	C57BL/6J	#6	biological	M	EEG/EMG recordings	435.067	total sleep amounts in min	mean±sem
c	EEG/EMG experiments in C57BL/6J mice	Lightphase_Dnmt1-totalsleepamounts_m007	recordings	C57BL/6J	#7	biological	M	EEG/EMG recordings	440.511	total sleep amounts in min	mean±sem
c	EEG/EMG experiments in C57BL/6J mice	Lightphase_Dnmt1-totalsleepamounts_m008	recordings	C57BL/6J	#8	biological	M	EEG/EMG recordings	441.467	total sleep amounts in min	mean±sem
c	EEG/EMG experiments in C57BL/6J mice	Lightphase_Dnmt1-totalsleepamounts_m009	recordings	C57BL/6J	#9	biological	M	EEG/EMG recordings	425.911	total sleep amounts in min	mean±sem
c	EEG/EMG experiments in C57BL/6J mice	Lightphase_Dnmt1-totalsleepamounts_m010	recordings	C57BL/6J	#10	biological	M	EEG/EMG recordings	424.4	total sleep amounts in min	mean±sem
c	EEG/EMG experiments in C57BL/6J mice	Lightphase_Dnmt1-totalsleepamounts_m011	recordings	C57BL/6J	#11	biological	M	EEG/EMG recordings	425.356	total sleep amounts in min	mean±sem
c	EEG/EMG experiments in C57BL/6J mice	Lightphase_Dnmt1-totalsleepamounts_m012	recordings	C57BL/6J	#12	biological	M	EEG/EMG recordings	425.2	total sleep amounts in min	mean±sem
c	EEG/EMG experiments in C57BL/6J mice	Lightphase_Adrb1-totalsleepamounts_m001	recordings	C57BL/6J	#1	biological	M	EEG/EMG recordings	452.222	total sleep amounts in min	mean±sem	Shapiro-Wilk Test	0.5869	Two-way ANOVA
c	EEG/EMG experiments in C57BL/6J mice	Lightphase_Adrb1-totalsleepamounts_m002	recordings	C57BL/6J	#2	biological	M	EEG/EMG recordings	388.2	total sleep amounts in min	mean±sem
c	EEG/EMG experiments in C57BL/6J mice	Lightphase_Adrb1-totalsleepamounts_m003	recordings	C57BL/6J	#3	biological	M	EEG/EMG recordings	424.956	total sleep amounts in min	mean±sem
c	EEG/EMG experiments in C57BL/6J mice	Lightphase_Adrb1-totalsleepamounts_m004	recordings	C57BL/6J	#4	biological	M	EEG/EMG recordings	428.667	total sleep amounts in min	mean±sem
c	EEG/EMG experiments in C57BL/6J mice	Lightphase_Adrb1-totalsleepamounts_m005	recordings	C57BL/6J	#5	biological	M	EEG/EMG recordings	447.667	total sleep amounts in min	mean±sem
c	EEG/EMG experiments in C57BL/6J mice	Lightphase_Adrb1-totalsleepamounts_m006	recordings	C57BL/6J	#6	biological	M	EEG/EMG recordings	419.444	total sleep amounts in min	mean±sem
c	EEG/EMG experiments in C57BL/6J mice	Lightphase_Adrb1-totalsleepamounts_m007	recordings	C57BL/6J	#7	biological	M	EEG/EMG recordings	377.933	total sleep amounts in min	mean±sem
c	EEG/EMG experiments in C57BL/6J mice	Lightphase_Adrb1-totalsleepamounts_m008	recordings	C57BL/6J	#8	biological	M	EEG/EMG recordings	400.8	total sleep amounts in min	mean±sem
c	EEG/EMG experiments in C57BL/6J mice	Lightphase_Adrb1-totalsleepamounts_m009	recordings	C57BL/6J	#9	biological	M	EEG/EMG recordings	423.778	total sleep amounts in min	mean±sem
c	EEG/EMG experiments in C57BL/6J mice	Lightphase_Adrb1-totalsleepamounts_m010	recordings	C57BL/6J	#10	biological	M	EEG/EMG recordings	425.333	total sleep amounts in min	mean±sem
c	EEG/EMG experiments in C57BL/6J mice	Lightphase_Adrb1-totalsleepamounts_m011	recordings	C57BL/6J	#11	biological	M	EEG/EMG recordings	415.022	total sleep amounts in min	mean±sem
c	EEG/EMG experiments in C57BL/6J mice	Lightphase_Adrb1-totalsleepamounts_m012	recordings	C57BL/6J	#12	biological	M	EEG/EMG recordings	417.133	total sleep amounts in min	mean±sem
c	EEG/EMG experiments in C57BL/6J mice	Darkphase_untreated-totalsleepamounts_m001	recordings	C57BL/6J	#1	biological	M	EEG/EMG recordings	222.866	total sleep amounts in min	mean±sem	Shapiro-Wilk Test	0.405	Two-way ANOVA
c	EEG/EMG experiments in C57BL/6J mice	Darkphase_untreated-totalsleepamounts_m002	recordings	C57BL/6J	#2	biological	M	EEG/EMG recordings	198.601	total sleep amounts in min	mean±sem
c	EEG/EMG experiments in C57BL/6J mice	Darkphase_untreated-totalsleepamounts_m003	recordings	C57BL/6J	#3	biological	M	EEG/EMG recordings	192.4	total sleep amounts in min	mean±sem
c	EEG/EMG experiments in C57BL/6J mice	Darkphase_untreated-totalsleepamounts_m004	recordings	C57BL/6J	#4	biological	M	EEG/EMG recordings	137.067	total sleep amounts in min	mean±sem
c	EEG/EMG experiments in C57BL/6J mice	Darkphase_untreated-totalsleepamounts_m005	recordings	C57BL/6J	#5	biological	M	EEG/EMG recordings	122.6	total sleep amounts in min	mean±sem
c	EEG/EMG experiments in C57BL/6J mice	Darkphase_untreated-totalsleepamounts_m006	recordings	C57BL/6J	#6	biological	M	EEG/EMG recordings	251.8	total sleep amounts in min	mean±sem
c	EEG/EMG experiments in C57BL/6J mice	Darkphase_untreated-totalsleepamounts_m007	recordings	C57BL/6J	#7	biological	M	EEG/EMG recordings	256.532	total sleep amounts in min	mean±sem
c	EEG/EMG experiments in C57BL/6J mice	Darkphase_untreated-totalsleepamounts_m008	recordings	C57BL/6J	#8	biological	M	EEG/EMG recordings	216.333	total sleep amounts in min	mean±sem
c	EEG/EMG experiments in C57BL/6J mice	Darkphase_Dnmt1-totalsleepamounts_m001	recordings	C57BL/6J	#1	biological	M	EEG/EMG recordings	188.311	total sleep amounts in min	mean±sem	Shapiro-Wilk Test	0.6274	Two-way ANOVA
c	EEG/EMG experiments in C57BL/6J mice	Darkphase_Dnmt1-totalsleepamounts_m002	recordings	C57BL/6J	#2	biological	M	EEG/EMG recordings	217.333	total sleep amounts in min	mean±sem
c	EEG/EMG experiments in C57BL/6J mice	Darkphase_Dnmt1-totalsleepamounts_m003	recordings	C57BL/6J	#3	biological	M	EEG/EMG recordings	237.111	total sleep amounts in min	mean±sem
c	EEG/EMG experiments in C57BL/6J mice	Darkphase_Dnmt1-totalsleepamounts_m004	recordings	C57BL/6J	#4	biological	M	EEG/EMG recordings	267.733	total sleep amounts in min	mean±sem
c	EEG/EMG experiments in C57BL/6J mice	Darkphase_Dnmt1-totalsleepamounts_m005	recordings	C57BL/6J	#5	biological	M	EEG/EMG recordings	202.156	total sleep amounts in min	mean±sem
c	EEG/EMG experiments in C57BL/6J mice	Darkphase_Dnmt1-totalsleepamounts_m006	recordings	C57BL/6J	#6	biological	M	EEG/EMG recordings	173.8	total sleep amounts in min	mean±sem
c	EEG/EMG experiments in C57BL/6J mice	Darkphase_Dnmt1-totalsleepamounts_m007	recordings	C57BL/6J	#7	biological	M	EEG/EMG recordings	234.044	total sleep amounts in min	mean±sem
c	EEG/EMG experiments in C57BL/6J mice	Darkphase_Dnmt1-totalsleepamounts_m008	recordings	C57BL/6J	#8	biological	M	EEG/EMG recordings	168.156	total sleep amounts in min	mean±sem
c	EEG/EMG experiments in C57BL/6J mice	Darkphase_Dnmt1-totalsleepamounts_m009	recordings	C57BL/6J	#9	biological	M	EEG/EMG recordings	187.822	total sleep amounts in min	mean±sem
c	EEG/EMG experiments in C57BL/6J mice	Darkphase_Dnmt1-totalsleepamounts_m010	recordings	C57BL/6J	#10	biological	M	EEG/EMG recordings	219.444	total sleep amounts in min	mean±sem
c	EEG/EMG experiments in C57BL/6J mice	Darkphase_Dnmt1-totalsleepamounts_m011	recordings	C57BL/6J	#11	biological	M	EEG/EMG recordings	209.378	total sleep amounts in min	mean±sem
c	EEG/EMG experiments in C57BL/6J mice	Darkphase_Dnmt1-totalsleepamounts_m012	recordings	C57BL/6J	#12	biological	M	EEG/EMG recordings	270.889	total sleep amounts in min	mean±sem
c	EEG/EMG experiments in C57BL/6J mice	Darkphase_Adrb1-totalsleepamounts_m001	recordings	C57BL/6J	#1	biological	M	EEG/EMG recordings	240.044	total sleep amounts in min	mean±sem	Shapiro-Wilk Test	0.3951	Two-way ANOVA
c	EEG/EMG experiments in C57BL/6J mice	Darkphase_Adrb1-totalsleepamounts_m002	recordings	C57BL/6J	#2	biological	M	EEG/EMG recordings	184.311	total sleep amounts in min	mean±sem
c	EEG/EMG experiments in C57BL/6J mice	Darkphase_Adrb1-totalsleepamounts_m003	recordings	C57BL/6J	#3	biological	M	EEG/EMG recordings	188.978	total sleep amounts in min	mean±sem
c	EEG/EMG experiments in C57BL/6J mice	Darkphase_Adrb1-totalsleepamounts_m004	recordings	C57BL/6J	#4	biological	M	EEG/EMG recordings	246.133	total sleep amounts in min	mean±sem
c	EEG/EMG experiments in C57BL/6J mice	Darkphase_Adrb1-totalsleepamounts_m005	recordings	C57BL/6J	#5	biological	M	EEG/EMG recordings	211.511	total sleep amounts in min	mean±sem
c	EEG/EMG experiments in C57BL/6J mice	Darkphase_Adrb1-totalsleepamounts_m006	recordings	C57BL/6J	#6	biological	M	EEG/EMG recordings	208.8	total sleep amounts in min	mean±sem
c	EEG/EMG experiments in C57BL/6J mice	Darkphase_Adrb1-totalsleepamounts_m007	recordings	C57BL/6J	#7	biological	M	EEG/EMG recordings	188.533	total sleep amounts in min	mean±sem
c	EEG/EMG experiments in C57BL/6J mice	Darkphase_Adrb1-totalsleepamounts_m008	recordings	C57BL/6J	#8	biological	M	EEG/EMG recordings	240.533	total sleep amounts in min	mean±sem
c	EEG/EMG experiments in C57BL/6J mice	Darkphase_Adrb1-totalsleepamounts_m009	recordings	C57BL/6J	#9	biological	M	EEG/EMG recordings	255.111	total sleep amounts in min	mean±sem
c	EEG/EMG experiments in C57BL/6J mice	Darkphase_Adrb1-totalsleepamounts_m010	recordings	C57BL/6J	#10	biological	M	EEG/EMG recordings	227	total sleep amounts in min	mean±sem
c	EEG/EMG experiments in C57BL/6J mice	Darkphase_Adrb1-totalsleepamounts_m011	recordings	C57BL/6J	#11	biological	M	EEG/EMG recordings	206.822	total sleep amounts in min	mean±sem
c	EEG/EMG experiments in C57BL/6J mice	Darkphase_Adrb1-totalsleepamounts_m012	recordings	C57BL/6J	#12	biological	M	EEG/EMG recordings	231.422	total sleep amounts in min	mean±sem
c	EEG/EMG experiments in C57BL/6J mice	Lightphase_untreated-NREMsleepamounts_m001	recordings	C57BL/6J	#1	biological	M	EEG/EMG recordings	357.334	total NREM sleep amounts in min	mean±sem	Shapiro-Wilk Test	0.4378	Two-way ANOVA
c	EEG/EMG experiments in C57BL/6J mice	Lightphase_untreated-NREMsleepamounts_m002	recordings	C57BL/6J	#2	biological	M	EEG/EMG recordings	376.268	total NREM sleep amounts in min	mean±sem
c	EEG/EMG experiments in C57BL/6J mice	Lightphase_untreated-NREMsleepamounts_m003	recordings	C57BL/6J	#3	biological	M	EEG/EMG recordings	369.067	total NREM sleep amounts in min	mean±sem
c	EEG/EMG experiments in C57BL/6J mice	Lightphase_untreated-NREMsleepamounts_m004	recordings	C57BL/6J	#4	biological	M	EEG/EMG recordings	372.933	total NREM sleep amounts in min	mean±sem
c	EEG/EMG experiments in C57BL/6J mice	Lightphase_untreated-NREMsleepamounts_m005	recordings	C57BL/6J	#5	biological	M	EEG/EMG recordings	363.533	total NREM sleep amounts in min	mean±sem
c	EEG/EMG experiments in C57BL/6J mice	Lightphase_untreated-NREMsleepamounts_m006	recordings	C57BL/6J	#6	biological	M	EEG/EMG recordings	380.733	total NREM sleep amounts in min	mean±sem
c	EEG/EMG experiments in C57BL/6J mice	Lightphase_untreated-NREMsleepamounts_m007	recordings	C57BL/6J	#7	biological	M	EEG/EMG recordings	367.933	total NREM sleep amounts in min	mean±sem
c	EEG/EMG experiments in C57BL/6J mice	Lightphase_untreated-NREMsleepamounts_m008	recordings	C57BL/6J	#8	biological	M	EEG/EMG recordings	340.534	total NREM sleep amounts in min	mean±sem
c	EEG/EMG experiments in C57BL/6J mice	Lightphase_Dnmt1-NREMsleepamounts_m001	recordings	C57BL/6J	#1	biological	M	EEG/EMG recordings	349.044	total NREM sleep amounts in min	mean±sem	Shapiro-Wilk Test	0.7472	Two-way ANOVA
c	EEG/EMG experiments in C57BL/6J mice	Lightphase_Dnmt1-NREMsleepamounts_m002	recordings	C57BL/6J	#2	biological	M	EEG/EMG recordings	365.511	total NREM sleep amounts in min	mean±sem
c	EEG/EMG experiments in C57BL/6J mice	Lightphase_Dnmt1-NREMsleepamounts_m003	recordings	C57BL/6J	#3	biological	M	EEG/EMG recordings	360.111	total NREM sleep amounts in min	mean±sem
c	EEG/EMG experiments in C57BL/6J mice	Lightphase_Dnmt1-NREMsleepamounts_m004	recordings	C57BL/6J	#4	biological	M	EEG/EMG recordings	345.911	total NREM sleep amounts in min	mean±sem
c	EEG/EMG experiments in C57BL/6J mice	Lightphase_Dnmt1-NREMsleepamounts_m005	recordings	C57BL/6J	#5	biological	M	EEG/EMG recordings	355.422	total NREM sleep amounts in min	mean±sem
c	EEG/EMG experiments in C57BL/6J mice	Lightphase_Dnmt1-NREMsleepamounts_m006	recordings	C57BL/6J	#6	biological	M	EEG/EMG recordings	356.533	total NREM sleep amounts in min	mean±sem
c	EEG/EMG experiments in C57BL/6J mice	Lightphase_Dnmt1-NREMsleepamounts_m007	recordings	C57BL/6J	#7	biological	M	EEG/EMG recordings	355.578	total NREM sleep amounts in min	mean±sem
c	EEG/EMG experiments in C57BL/6J mice	Lightphase_Dnmt1-NREMsleepamounts_m008	recordings	C57BL/6J	#8	biological	M	EEG/EMG recordings	355.489	total NREM sleep amounts in min	mean±sem
c	EEG/EMG experiments in C57BL/6J mice	Lightphase_Dnmt1-NREMsleepamounts_m009	recordings	C57BL/6J	#9	biological	M	EEG/EMG recordings	347.289	total NREM sleep amounts in min	mean±sem
c	EEG/EMG experiments in C57BL/6J mice	Lightphase_Dnmt1-NREMsleepamounts_m010	recordings	C57BL/6J	#10	biological	M	EEG/EMG recordings	368.022	total NREM sleep amounts in min	mean±sem
c	EEG/EMG experiments in C57BL/6J mice	Lightphase_Dnmt1-NREMsleepamounts_m011	recordings	C57BL/6J	#11	biological	M	EEG/EMG recordings	353.422	total NREM sleep amounts in min	mean±sem
c	EEG/EMG experiments in C57BL/6J mice	Lightphase_Dnmt1-NREMsleepamounts_m012	recordings	C57BL/6J	#12	biological	M	EEG/EMG recordings	363	total NREM sleep amounts in min	mean±sem
c	EEG/EMG experiments in C57BL/6J mice	Lightphase_Adrb1-NREMsleepamounts_m001	recordings	C57BL/6J	#1	biological	M	EEG/EMG recordings	382.244	total NREM sleep amounts in min	mean±sem	Shapiro-Wilk Test	0.8887	Two-way ANOVA
c	EEG/EMG experiments in C57BL/6J mice	Lightphase_Adrb1-NREMsleepamounts_m002	recordings	C57BL/6J	#2	biological	M	EEG/EMG recordings	308.2	total NREM sleep amounts in min	mean±sem
c	EEG/EMG experiments in C57BL/6J mice	Lightphase_Adrb1-NREMsleepamounts_m003	recordings	C57BL/6J	#3	biological	M	EEG/EMG recordings	360.711	total NREM sleep amounts in min	mean±sem
c	EEG/EMG experiments in C57BL/6J mice	Lightphase_Adrb1-NREMsleepamounts_m004	recordings	C57BL/6J	#4	biological	M	EEG/EMG recordings	352.2	total NREM sleep amounts in min	mean±sem
c	EEG/EMG experiments in C57BL/6J mice	Lightphase_Adrb1-NREMsleepamounts_m005	recordings	C57BL/6J	#5	biological	M	EEG/EMG recordings	370.111	total NREM sleep amounts in min	mean±sem
c	EEG/EMG experiments in C57BL/6J mice	Lightphase_Adrb1-NREMsleepamounts_m006	recordings	C57BL/6J	#6	biological	M	EEG/EMG recordings	344.8	total NREM sleep amounts in min	mean±sem
c	EEG/EMG experiments in C57BL/6J mice	Lightphase_Adrb1-NREMsleepamounts_m007	recordings	C57BL/6J	#7	biological	M	EEG/EMG recordings	305.778	total NREM sleep amounts in min	mean±sem
c	EEG/EMG experiments in C57BL/6J mice	Lightphase_Adrb1-NREMsleepamounts_m008	recordings	C57BL/6J	#8	biological	M	EEG/EMG recordings	331.733	total NREM sleep amounts in min	mean±sem
c	EEG/EMG experiments in C57BL/6J mice	Lightphase_Adrb1-NREMsleepamounts_m009	recordings	C57BL/6J	#9	biological	M	EEG/EMG recordings	364.8	total NREM sleep amounts in min	mean±sem
c	EEG/EMG experiments in C57BL/6J mice	Lightphase_Adrb1-NREMsleepamounts_m010	recordings	C57BL/6J	#10	biological	M	EEG/EMG recordings	341.333	total NREM sleep amounts in min	mean±sem
c	EEG/EMG experiments in C57BL/6J mice	Lightphase_Adrb1-NREMsleepamounts_m011	recordings	C57BL/6J	#11	biological	M	EEG/EMG recordings	324.511	total NREM sleep amounts in min	mean±sem
c	EEG/EMG experiments in C57BL/6J mice	Lightphase_Adrb1-NREMsleepamounts_m012	recordings	C57BL/6J	#12	biological	M	EEG/EMG recordings	349.444	total NREM sleep amounts in min	mean±sem
c	EEG/EMG experiments in C57BL/6J mice	Darkphase_untreated-NREMsleepamounts_m001	recordings	C57BL/6J	#1	biological	M	EEG/EMG recordings	199.066	total NREM sleep amounts in min	mean±sem	Shapiro-Wilk Test	0.4331	Two-way ANOVA
c	EEG/EMG experiments in C57BL/6J mice	Darkphase_untreated-NREMsleepamounts_m002	recordings	C57BL/6J	#2	biological	M	EEG/EMG recordings	183.201	total NREM sleep amounts in min	mean±sem
c	EEG/EMG experiments in C57BL/6J mice	Darkphase_untreated-NREMsleepamounts_m003	recordings	C57BL/6J	#3	biological	M	EEG/EMG recordings	177.933	total NREM sleep amounts in min	mean±sem
c	EEG/EMG experiments in C57BL/6J mice	Darkphase_untreated-NREMsleepamounts_m004	recordings	C57BL/6J	#4	biological	M	EEG/EMG recordings	128.867	total NREM sleep amounts in min	mean±sem
c	EEG/EMG experiments in C57BL/6J mice	Darkphase_untreated-NREMsleepamounts_m005	recordings	C57BL/6J	#5	biological	M	EEG/EMG recordings	114.067	total NREM sleep amounts in min	mean±sem
c	EEG/EMG experiments in C57BL/6J mice	Darkphase_untreated-NREMsleepamounts_m006	recordings	C57BL/6J	#6	biological	M	EEG/EMG recordings	229.8	total NREM sleep amounts in min	mean±sem
c	EEG/EMG experiments in C57BL/6J mice	Darkphase_untreated-NREMsleepamounts_m007	recordings	C57BL/6J	#7	biological	M	EEG/EMG recordings	235.799	total NREM sleep amounts in min	mean±sem
c	EEG/EMG experiments in C57BL/6J mice	Darkphase_untreated-NREMsleepamounts_m008	recordings	C57BL/6J	#8	biological	M	EEG/EMG recordings	198.4	total NREM sleep amounts in min	mean±sem
c	EEG/EMG experiments in C57BL/6J mice	Darkphase_Dnmt1-NREMsleepamounts_m001	recordings	C57BL/6J	#1	biological	M	EEG/EMG recordings	170.533	total NREM sleep amounts in min	mean±sem	Shapiro-Wilk Test	0.6978	Two-way ANOVA
c	EEG/EMG experiments in C57BL/6J mice	Darkphase_Dnmt1-NREMsleepamounts_m002	recordings	C57BL/6J	#2	biological	M	EEG/EMG recordings	199.578	total NREM sleep amounts in min	mean±sem
c	EEG/EMG experiments in C57BL/6J mice	Darkphase_Dnmt1-NREMsleepamounts_m003	recordings	C57BL/6J	#3	biological	M	EEG/EMG recordings	216.867	total NREM sleep amounts in min	mean±sem
c	EEG/EMG experiments in C57BL/6J mice	Darkphase_Dnmt1-NREMsleepamounts_m004	recordings	C57BL/6J	#4	biological	M	EEG/EMG recordings	239.444	total NREM sleep amounts in min	mean±sem
c	EEG/EMG experiments in C57BL/6J mice	Darkphase_Dnmt1-NREMsleepamounts_m005	recordings	C57BL/6J	#5	biological	M	EEG/EMG recordings	180.933	total NREM sleep amounts in min	mean±sem
c	EEG/EMG experiments in C57BL/6J mice	Darkphase_Dnmt1-NREMsleepamounts_m006	recordings	C57BL/6J	#6	biological	M	EEG/EMG recordings	158.4	total NREM sleep amounts in min	mean±sem
c	EEG/EMG experiments in C57BL/6J mice	Darkphase_Dnmt1-NREMsleepamounts_m007	recordings	C57BL/6J	#7	biological	M	EEG/EMG recordings	213.467	total NREM sleep amounts in min	mean±sem
c	EEG/EMG experiments in C57BL/6J mice	Darkphase_Dnmt1-NREMsleepamounts_m008	recordings	C57BL/6J	#8	biological	M	EEG/EMG recordings	160.044	total NREM sleep amounts in min	mean±sem
c	EEG/EMG experiments in C57BL/6J mice	Darkphase_Dnmt1-NREMsleepamounts_m009	recordings	C57BL/6J	#9	biological	M	EEG/EMG recordings	177.644	total NREM sleep amounts in min	mean±sem
c	EEG/EMG experiments in C57BL/6J mice	Darkphase_Dnmt1-NREMsleepamounts_m010	recordings	C57BL/6J	#10	biological	M	EEG/EMG recordings	203.356	total NREM sleep amounts in min	mean±sem
c	EEG/EMG experiments in C57BL/6J mice	Darkphase_Dnmt1-NREMsleepamounts_m011	recordings	C57BL/6J	#11	biological	M	EEG/EMG recordings	194.333	total NREM sleep amounts in min	mean±sem
c	EEG/EMG experiments in C57BL/6J mice	Darkphase_Dnmt1-NREMsleepamounts_m012	recordings	C57BL/6J	#12	biological	M	EEG/EMG recordings	248.333	total NREM sleep amounts in min	mean±sem
c	EEG/EMG experiments in C57BL/6J mice	Darkphase_Adrb1-NREMsleepamounts_m001	recordings	C57BL/6J	#1	biological	M	EEG/EMG recordings	222.956	total NREM sleep amounts in min	mean±sem	Shapiro-Wilk Test	0.8533	Two-way ANOVA
c	EEG/EMG experiments in C57BL/6J mice	Darkphase_Adrb1-NREMsleepamounts_m002	recordings	C57BL/6J	#2	biological	M	EEG/EMG recordings	160.267	total NREM sleep amounts in min	mean±sem
c	EEG/EMG experiments in C57BL/6J mice	Darkphase_Adrb1-NREMsleepamounts_m003	recordings	C57BL/6J	#3	biological	M	EEG/EMG recordings	175.533	total NREM sleep amounts in min	mean±sem
c	EEG/EMG experiments in C57BL/6J mice	Darkphase_Adrb1-NREMsleepamounts_m004	recordings	C57BL/6J	#4	biological	M	EEG/EMG recordings	221.978	total NREM sleep amounts in min	mean±sem
c	EEG/EMG experiments in C57BL/6J mice	Darkphase_Adrb1-NREMsleepamounts_m005	recordings	C57BL/6J	#5	biological	M	EEG/EMG recordings	194.378	total NREM sleep amounts in min	mean±sem
c	EEG/EMG experiments in C57BL/6J mice	Darkphase_Adrb1-NREMsleepamounts_m006	recordings	C57BL/6J	#6	biological	M	EEG/EMG recordings	195.556	total NREM sleep amounts in min	mean±sem
c	EEG/EMG experiments in C57BL/6J mice	Darkphase_Adrb1-NREMsleepamounts_m007	recordings	C57BL/6J	#7	biological	M	EEG/EMG recordings	162.933	total NREM sleep amounts in min	mean±sem
c	EEG/EMG experiments in C57BL/6J mice	Darkphase_Adrb1-NREMsleepamounts_m008	recordings	C57BL/6J	#8	biological	M	EEG/EMG recordings	210	total NREM sleep amounts in min	mean±sem
c	EEG/EMG experiments in C57BL/6J mice	Darkphase_Adrb1-NREMsleepamounts_m009	recordings	C57BL/6J	#9	biological	M	EEG/EMG recordings	235.178	total NREM sleep amounts in min	mean±sem
c	EEG/EMG experiments in C57BL/6J mice	Darkphase_Adrb1-NREMsleepamounts_m010	recordings	C57BL/6J	#10	biological	M	EEG/EMG recordings	203.756	total NREM sleep amounts in min	mean±sem
c	EEG/EMG experiments in C57BL/6J mice	Darkphase_Adrb1-NREMsleepamounts_m011	recordings	C57BL/6J	#11	biological	M	EEG/EMG recordings	186.289	total NREM sleep amounts in min	mean±sem
c	EEG/EMG experiments in C57BL/6J mice	Darkphase_Adrb1-NREMsleepamounts_m012	recordings	C57BL/6J	#12	biological	M	EEG/EMG recordings	204	total NREM sleep amounts in min	mean±sem
c	EEG/EMG experiments in C57BL/6J mice	Lightphase_untreated-REMsleepamounts_m001	recordings	C57BL/6J	#1	biological	M	EEG/EMG recordings	76.333	total REM sleep amounts in min	mean±sem	Shapiro-Wilk Test	0.2507	Two-way ANOVA
c	EEG/EMG experiments in C57BL/6J mice	Lightphase_untreated-REMsleepamounts_m002	recordings	C57BL/6J	#2	biological	M	EEG/EMG recordings	68.5329	total REM sleep amounts in min	mean±sem
c	EEG/EMG experiments in C57BL/6J mice	Lightphase_untreated-REMsleepamounts_m003	recordings	C57BL/6J	#3	biological	M	EEG/EMG recordings	69.6	total REM sleep amounts in min	mean±sem
c	EEG/EMG experiments in C57BL/6J mice	Lightphase_untreated-REMsleepamounts_m004	recordings	C57BL/6J	#4	biological	M	EEG/EMG recordings	79.5337	total REM sleep amounts in min	mean±sem
c	EEG/EMG experiments in C57BL/6J mice	Lightphase_untreated-REMsleepamounts_m005	recordings	C57BL/6J	#5	biological	M	EEG/EMG recordings	68.6666	total REM sleep amounts in min	mean±sem
c	EEG/EMG experiments in C57BL/6J mice	Lightphase_untreated-REMsleepamounts_m006	recordings	C57BL/6J	#6	biological	M	EEG/EMG recordings	68.5337	total REM sleep amounts in min	mean±sem
c	EEG/EMG experiments in C57BL/6J mice	Lightphase_untreated-REMsleepamounts_m007	recordings	C57BL/6J	#7	biological	M	EEG/EMG recordings	56.4668	total REM sleep amounts in min	mean±sem
c	EEG/EMG experiments in C57BL/6J mice	Lightphase_untreated-REMsleepamounts_m008	recordings	C57BL/6J	#8	biological	M	EEG/EMG recordings	71.2666	total REM sleep amounts in min	mean±sem
c	EEG/EMG experiments in C57BL/6J mice	Lightphase_Dnmt1-REMsleepamounts_m001	recordings	C57BL/6J	#1	biological	M	EEG/EMG recordings	77.7556	total REM sleep amounts in min	mean±sem	Shapiro-Wilk Test	0.7336	Two-way ANOVA
c	EEG/EMG experiments in C57BL/6J mice	Lightphase_Dnmt1-REMsleepamounts_m002	recordings	C57BL/6J	#2	biological	M	EEG/EMG recordings	70.9556	total REM sleep amounts in min	mean±sem
c	EEG/EMG experiments in C57BL/6J mice	Lightphase_Dnmt1-REMsleepamounts_m003	recordings	C57BL/6J	#3	biological	M	EEG/EMG recordings	69.6444	total REM sleep amounts in min	mean±sem
c	EEG/EMG experiments in C57BL/6J mice	Lightphase_Dnmt1-REMsleepamounts_m004	recordings	C57BL/6J	#4	biological	M	EEG/EMG recordings	70.5333	total REM sleep amounts in min	mean±sem
c	EEG/EMG experiments in C57BL/6J mice	Lightphase_Dnmt1-REMsleepamounts_m005	recordings	C57BL/6J	#5	biological	M	EEG/EMG recordings	73.9333	total REM sleep amounts in min	mean±sem
c	EEG/EMG experiments in C57BL/6J mice	Lightphase_Dnmt1-REMsleepamounts_m006	recordings	C57BL/6J	#6	biological	M	EEG/EMG recordings	78.5333	total REM sleep amounts in min	mean±sem
c	EEG/EMG experiments in C57BL/6J mice	Lightphase_Dnmt1-REMsleepamounts_m007	recordings	C57BL/6J	#7	biological	M	EEG/EMG recordings	84.9333	total REM sleep amounts in min	mean±sem
c	EEG/EMG experiments in C57BL/6J mice	Lightphase_Dnmt1-REMsleepamounts_m008	recordings	C57BL/6J	#8	biological	M	EEG/EMG recordings	85.9778	total REM sleep amounts in min	mean±sem
c	EEG/EMG experiments in C57BL/6J mice	Lightphase_Dnmt1-REMsleepamounts_m009	recordings	C57BL/6J	#9	biological	M	EEG/EMG recordings	78.6222	total REM sleep amounts in min	mean±sem
c	EEG/EMG experiments in C57BL/6J mice	Lightphase_Dnmt1-REMsleepamounts_m010	recordings	C57BL/6J	#10	biological	M	EEG/EMG recordings	56.3778	total REM sleep amounts in min	mean±sem
c	EEG/EMG experiments in C57BL/6J mice	Lightphase_Dnmt1-REMsleepamounts_m011	recordings	C57BL/6J	#11	biological	M	EEG/EMG recordings	71.9333	total REM sleep amounts in min	mean±sem
c	EEG/EMG experiments in C57BL/6J mice	Lightphase_Dnmt1-REMsleepamounts_m012	recordings	C57BL/6J	#12	biological	M	EEG/EMG recordings	62.2	total REM sleep amounts in min	mean±sem
c	EEG/EMG experiments in C57BL/6J mice	Lightphase_Adrb1-REMsleepamounts_m001	recordings	C57BL/6J	#1	biological	M	EEG/EMG recordings	69.9778	total REM sleep amounts in min	mean±sem	Shapiro-Wilk Test	>0.9999	Two-way ANOVA
c	EEG/EMG experiments in C57BL/6J mice	Lightphase_Adrb1-REMsleepamounts_m002	recordings	C57BL/6J	#2	biological	M	EEG/EMG recordings	80	total REM sleep amounts in min	mean±sem
c	EEG/EMG experiments in C57BL/6J mice	Lightphase_Adrb1-REMsleepamounts_m003	recordings	C57BL/6J	#3	biological	M	EEG/EMG recordings	64.2444	total REM sleep amounts in min	mean±sem
c	EEG/EMG experiments in C57BL/6J mice	Lightphase_Adrb1-REMsleepamounts_m004	recordings	C57BL/6J	#4	biological	M	EEG/EMG recordings	76.4667	total REM sleep amounts in min	mean±sem
c	EEG/EMG experiments in C57BL/6J mice	Lightphase_Adrb1-REMsleepamounts_m005	recordings	C57BL/6J	#5	biological	M	EEG/EMG recordings	77.5556	total REM sleep amounts in min	mean±sem
c	EEG/EMG experiments in C57BL/6J mice	Lightphase_Adrb1-REMsleepamounts_m006	recordings	C57BL/6J	#6	biological	M	EEG/EMG recordings	74.6444	total REM sleep amounts in min	mean±sem
c	EEG/EMG experiments in C57BL/6J mice	Lightphase_Adrb1-REMsleepamounts_m007	recordings	C57BL/6J	#7	biological	M	EEG/EMG recordings	72.1556	total REM sleep amounts in min	mean±sem
c	EEG/EMG experiments in C57BL/6J mice	Lightphase_Adrb1-REMsleepamounts_m008	recordings	C57BL/6J	#8	biological	M	EEG/EMG recordings	69.0667	total REM sleep amounts in min	mean±sem
c	EEG/EMG experiments in C57BL/6J mice	Lightphase_Adrb1-REMsleepamounts_m009	recordings	C57BL/6J	#9	biological	M	EEG/EMG recordings	58.9778	total REM sleep amounts in min	mean±sem
c	EEG/EMG experiments in C57BL/6J mice	Lightphase_Adrb1-REMsleepamounts_m010	recordings	C57BL/6J	#10	biological	M	EEG/EMG recordings	84	total REM sleep amounts in min	mean±sem
c	EEG/EMG experiments in C57BL/6J mice	Lightphase_Adrb1-REMsleepamounts_m011	recordings	C57BL/6J	#11	biological	M	EEG/EMG recordings	90.5111	total REM sleep amounts in min	mean±sem
c	EEG/EMG experiments in C57BL/6J mice	Lightphase_Adrb1-REMsleepamounts_m012	recordings	C57BL/6J	#12	biological	M	EEG/EMG recordings	67.6889	total REM sleep amounts in min	mean±sem
c	EEG/EMG experiments in C57BL/6J mice	Darkphase_untreated-REMsleepamounts_m001	recordings	C57BL/6J	#1	biological	M	EEG/EMG recordings	23.8	total REM sleep amounts in min	mean±sem	Shapiro-Wilk Test	0.4769	Two-way ANOVA
c	EEG/EMG experiments in C57BL/6J mice	Darkphase_untreated-REMsleepamounts_m002	recordings	C57BL/6J	#2	biological	M	EEG/EMG recordings	15.4	total REM sleep amounts in min	mean±sem
c	EEG/EMG experiments in C57BL/6J mice	Darkphase_untreated-REMsleepamounts_m003	recordings	C57BL/6J	#3	biological	M	EEG/EMG recordings	14.4667	total REM sleep amounts in min	mean±sem
c	EEG/EMG experiments in C57BL/6J mice	Darkphase_untreated-REMsleepamounts_m004	recordings	C57BL/6J	#4	biological	M	EEG/EMG recordings	8.19997	total REM sleep amounts in min	mean±sem
c	EEG/EMG experiments in C57BL/6J mice	Darkphase_untreated-REMsleepamounts_m005	recordings	C57BL/6J	#5	biological	M	EEG/EMG recordings	8.53336	total REM sleep amounts in min	mean±sem
c	EEG/EMG experiments in C57BL/6J mice	Darkphase_untreated-REMsleepamounts_m006	recordings	C57BL/6J	#6	biological	M	EEG/EMG recordings	21.9999	total REM sleep amounts in min	mean±sem
c	EEG/EMG experiments in C57BL/6J mice	Darkphase_untreated-REMsleepamounts_m007	recordings	C57BL/6J	#7	biological	M	EEG/EMG recordings	20.7333	total REM sleep amounts in min	mean±sem
c	EEG/EMG experiments in C57BL/6J mice	Darkphase_untreated-REMsleepamounts_m008	recordings	C57BL/6J	#8	biological	M	EEG/EMG recordings	17.9333	total REM sleep amounts in min	mean±sem
c	EEG/EMG experiments in C57BL/6J mice	Darkphase_Dnmt1-REMsleepamounts_m001	recordings	C57BL/6J	#1	biological	M	EEG/EMG recordings	17.7778	total REM sleep amounts in min	mean±sem	Shapiro-Wilk Test	0.9405	Two-way ANOVA
c	EEG/EMG experiments in C57BL/6J mice	Darkphase_Dnmt1-REMsleepamounts_m002	recordings	C57BL/6J	#2	biological	M	EEG/EMG recordings	17.7556	total REM sleep amounts in min	mean±sem
c	EEG/EMG experiments in C57BL/6J mice	Darkphase_Dnmt1-REMsleepamounts_m003	recordings	C57BL/6J	#3	biological	M	EEG/EMG recordings	20.2444	total REM sleep amounts in min	mean±sem
c	EEG/EMG experiments in C57BL/6J mice	Darkphase_Dnmt1-REMsleepamounts_m004	recordings	C57BL/6J	#4	biological	M	EEG/EMG recordings	28.2889	total REM sleep amounts in min	mean±sem
c	EEG/EMG experiments in C57BL/6J mice	Darkphase_Dnmt1-REMsleepamounts_m005	recordings	C57BL/6J	#5	biological	M	EEG/EMG recordings	21.2222	total REM sleep amounts in min	mean±sem
c	EEG/EMG experiments in C57BL/6J mice	Darkphase_Dnmt1-REMsleepamounts_m006	recordings	C57BL/6J	#6	biological	M	EEG/EMG recordings	15.4	total REM sleep amounts in min	mean±sem
c	EEG/EMG experiments in C57BL/6J mice	Darkphase_Dnmt1-REMsleepamounts_m007	recordings	C57BL/6J	#7	biological	M	EEG/EMG recordings	20.5778	total REM sleep amounts in min	mean±sem
c	EEG/EMG experiments in C57BL/6J mice	Darkphase_Dnmt1-REMsleepamounts_m008	recordings	C57BL/6J	#8	biological	M	EEG/EMG recordings	8.11111	total REM sleep amounts in min	mean±sem
c	EEG/EMG experiments in C57BL/6J mice	Darkphase_Dnmt1-REMsleepamounts_m009	recordings	C57BL/6J	#9	biological	M	EEG/EMG recordings	10.1778	total REM sleep amounts in min	mean±sem
c	EEG/EMG experiments in C57BL/6J mice	Darkphase_Dnmt1-REMsleepamounts_m010	recordings	C57BL/6J	#10	biological	M	EEG/EMG recordings	16.0889	total REM sleep amounts in min	mean±sem
c	EEG/EMG experiments in C57BL/6J mice	Darkphase_Dnmt1-REMsleepamounts_m011	recordings	C57BL/6J	#11	biological	M	EEG/EMG recordings	15.0444	total REM sleep amounts in min	mean±sem
c	EEG/EMG experiments in C57BL/6J mice	Darkphase_Dnmt1-REMsleepamounts_m012	recordings	C57BL/6J	#12	biological	M	EEG/EMG recordings	22.5556	total REM sleep amounts in min	mean±sem
c	EEG/EMG experiments in C57BL/6J mice	Darkphase_Adrb1-REMsleepamounts_m001	recordings	C57BL/6J	#1	biological	M	EEG/EMG recordings	17.0889	total REM sleep amounts in min	mean±sem	Shapiro-Wilk Test	0.8282	Two-way ANOVA
c	EEG/EMG experiments in C57BL/6J mice	Darkphase_Adrb1-REMsleepamounts_m002	recordings	C57BL/6J	#2	biological	M	EEG/EMG recordings	24.0444	total REM sleep amounts in min	mean±sem
c	EEG/EMG experiments in C57BL/6J mice	Darkphase_Adrb1-REMsleepamounts_m003	recordings	C57BL/6J	#3	biological	M	EEG/EMG recordings	13.4444	total REM sleep amounts in min	mean±sem
c	EEG/EMG experiments in C57BL/6J mice	Darkphase_Adrb1-REMsleepamounts_m004	recordings	C57BL/6J	#4	biological	M	EEG/EMG recordings	24.1556	total REM sleep amounts in min	mean±sem
c	EEG/EMG experiments in C57BL/6J mice	Darkphase_Adrb1-REMsleepamounts_m005	recordings	C57BL/6J	#5	biological	M	EEG/EMG recordings	17.1333	total REM sleep amounts in min	mean±sem
c	EEG/EMG experiments in C57BL/6J mice	Darkphase_Adrb1-REMsleepamounts_m006	recordings	C57BL/6J	#6	biological	M	EEG/EMG recordings	13.2444	total REM sleep amounts in min	mean±sem
c	EEG/EMG experiments in C57BL/6J mice	Darkphase_Adrb1-REMsleepamounts_m007	recordings	C57BL/6J	#7	biological	M	EEG/EMG recordings	25.6	total REM sleep amounts in min	mean±sem
c	EEG/EMG experiments in C57BL/6J mice	Darkphase_Adrb1-REMsleepamounts_m008	recordings	C57BL/6J	#8	biological	M	EEG/EMG recordings	30.5333	total REM sleep amounts in min	mean±sem
c	EEG/EMG experiments in C57BL/6J mice	Darkphase_Adrb1-REMsleepamounts_m009	recordings	C57BL/6J	#9	biological	M	EEG/EMG recordings	19.9333	total REM sleep amounts in min	mean±sem
c	EEG/EMG experiments in C57BL/6J mice	Darkphase_Adrb1-REMsleepamounts_m010	recordings	C57BL/6J	#10	biological	M	EEG/EMG recordings	23.2444	total REM sleep amounts in min	mean±sem
c	EEG/EMG experiments in C57BL/6J mice	Darkphase_Adrb1-REMsleepamounts_m011	recordings	C57BL/6J	#11	biological	M	EEG/EMG recordings	20.5333	total REM sleep amounts in min	mean±sem
c	EEG/EMG experiments in C57BL/6J mice	Darkphase_Adrb1-REMsleepamounts_m012	recordings	C57BL/6J	#12	biological	M	EEG/EMG recordings	27.4222	total REM sleep amounts in min	mean±sem
c	EEG/EMG experiments in C57BL/6J mice	Lightphase_untreated-wakeamounts_m001	recordings	C57BL/6J	#1	biological	M	EEG/EMG recordings	286.333	total wake amounts in min	mean±sem	Shapiro-Wilk Test	0.8929	Two-way ANOVA
c	EEG/EMG experiments in C57BL/6J mice	Lightphase_untreated-wakeamounts_m002	recordings	C57BL/6J	#2	biological	M	EEG/EMG recordings	275.201	total wake amounts in min	mean±sem
c	EEG/EMG experiments in C57BL/6J mice	Lightphase_untreated-wakeamounts_m003	recordings	C57BL/6J	#3	biological	M	EEG/EMG recordings	281.334	total wake amounts in min	mean±sem
c	EEG/EMG experiments in C57BL/6J mice	Lightphase_untreated-wakeamounts_m004	recordings	C57BL/6J	#4	biological	M	EEG/EMG recordings	257.534	total wake amounts in min	mean±sem
c	EEG/EMG experiments in C57BL/6J mice	Lightphase_untreated-wakeamounts_m005	recordings	C57BL/6J	#5	biological	M	EEG/EMG recordings	287.8	total wake amounts in min	mean±sem
c	EEG/EMG experiments in C57BL/6J mice	Lightphase_untreated-wakeamounts_m006	recordings	C57BL/6J	#6	biological	M	EEG/EMG recordings	290.733	total wake amounts in min	mean±sem
c	EEG/EMG experiments in C57BL/6J mice	Lightphase_untreated-wakeamounts_m007	recordings	C57BL/6J	#7	biological	M	EEG/EMG recordings	295.6	total wake amounts in min	mean±sem
c	EEG/EMG experiments in C57BL/6J mice	Lightphase_untreated-wakeamounts_m008	recordings	C57BL/6J	#8	biological	M	EEG/EMG recordings	308.2	total wake amounts in min	mean±sem
c	EEG/EMG experiments in C57BL/6J mice	Lightphase_Dnmt1-wakeamounts_m001	recordings	C57BL/6J	#1	biological	M	EEG/EMG recordings	293.2	total wake amounts in min	mean±sem	Shapiro-Wilk Test	0.5088	Two-way ANOVA
c	EEG/EMG experiments in C57BL/6J mice	Lightphase_Dnmt1-wakeamounts_m002	recordings	C57BL/6J	#2	biological	M	EEG/EMG recordings	283.533	total wake amounts in min	mean±sem
c	EEG/EMG experiments in C57BL/6J mice	Lightphase_Dnmt1-wakeamounts_m003	recordings	C57BL/6J	#3	biological	M	EEG/EMG recordings	290.244	total wake amounts in min	mean±sem
c	EEG/EMG experiments in C57BL/6J mice	Lightphase_Dnmt1-wakeamounts_m004	recordings	C57BL/6J	#4	biological	M	EEG/EMG recordings	303.556	total wake amounts in min	mean±sem
c	EEG/EMG experiments in C57BL/6J mice	Lightphase_Dnmt1-wakeamounts_m005	recordings	C57BL/6J	#5	biological	M	EEG/EMG recordings	290.644	total wake amounts in min	mean±sem
c	EEG/EMG experiments in C57BL/6J mice	Lightphase_Dnmt1-wakeamounts_m006	recordings	C57BL/6J	#6	biological	M	EEG/EMG recordings	284.933	total wake amounts in min	mean±sem
c	EEG/EMG experiments in C57BL/6J mice	Lightphase_Dnmt1-wakeamounts_m007	recordings	C57BL/6J	#7	biological	M	EEG/EMG recordings	279.489	total wake amounts in min	mean±sem
c	EEG/EMG experiments in C57BL/6J mice	Lightphase_Dnmt1-wakeamounts_m008	recordings	C57BL/6J	#8	biological	M	EEG/EMG recordings	278.533	total wake amounts in min	mean±sem
c	EEG/EMG experiments in C57BL/6J mice	Lightphase_Dnmt1-wakeamounts_m009	recordings	C57BL/6J	#9	biological	M	EEG/EMG recordings	294.089	total wake amounts in min	mean±sem
c	EEG/EMG experiments in C57BL/6J mice	Lightphase_Dnmt1-wakeamounts_m010	recordings	C57BL/6J	#10	biological	M	EEG/EMG recordings	295.6	total wake amounts in min	mean±sem
c	EEG/EMG experiments in C57BL/6J mice	Lightphase_Dnmt1-wakeamounts_m011	recordings	C57BL/6J	#11	biological	M	EEG/EMG recordings	294.644	total wake amounts in min	mean±sem
c	EEG/EMG experiments in C57BL/6J mice	Lightphase_Dnmt1-wakeamounts_m012	recordings	C57BL/6J	#12	biological	M	EEG/EMG recordings	294.8	total wake amounts in min	mean±sem
c	EEG/EMG experiments in C57BL/6J mice	Lightphase_Adrb1-wakeamounts_m001	recordings	C57BL/6J	#1	biological	M	EEG/EMG recordings	267.778	total wake amounts in min	mean±sem	Shapiro-Wilk Test	0.5869	Two-way ANOVA
c	EEG/EMG experiments in C57BL/6J mice	Lightphase_Adrb1-wakeamounts_m002	recordings	C57BL/6J	#2	biological	M	EEG/EMG recordings	331.8	total wake amounts in min	mean±sem
c	EEG/EMG experiments in C57BL/6J mice	Lightphase_Adrb1-wakeamounts_m003	recordings	C57BL/6J	#3	biological	M	EEG/EMG recordings	295.044	total wake amounts in min	mean±sem
c	EEG/EMG experiments in C57BL/6J mice	Lightphase_Adrb1-wakeamounts_m004	recordings	C57BL/6J	#4	biological	M	EEG/EMG recordings	291.333	total wake amounts in min	mean±sem
c	EEG/EMG experiments in C57BL/6J mice	Lightphase_Adrb1-wakeamounts_m005	recordings	C57BL/6J	#5	biological	M	EEG/EMG recordings	272.333	total wake amounts in min	mean±sem
c	EEG/EMG experiments in C57BL/6J mice	Lightphase_Adrb1-wakeamounts_m006	recordings	C57BL/6J	#6	biological	M	EEG/EMG recordings	300.556	total wake amounts in min	mean±sem
c	EEG/EMG experiments in C57BL/6J mice	Lightphase_Adrb1-wakeamounts_m007	recordings	C57BL/6J	#7	biological	M	EEG/EMG recordings	342.067	total wake amounts in min	mean±sem
c	EEG/EMG experiments in C57BL/6J mice	Lightphase_Adrb1-wakeamounts_m008	recordings	C57BL/6J	#8	biological	M	EEG/EMG recordings	319.2	total wake amounts in min	mean±sem
c	EEG/EMG experiments in C57BL/6J mice	Lightphase_Adrb1-wakeamounts_m009	recordings	C57BL/6J	#9	biological	M	EEG/EMG recordings	296.222	total wake amounts in min	mean±sem
c	EEG/EMG experiments in C57BL/6J mice	Lightphase_Adrb1-wakeamounts_m010	recordings	C57BL/6J	#10	biological	M	EEG/EMG recordings	294.667	total wake amounts in min	mean±sem
c	EEG/EMG experiments in C57BL/6J mice	Lightphase_Adrb1-wakeamounts_m011	recordings	C57BL/6J	#11	biological	M	EEG/EMG recordings	304.978	total wake amounts in min	mean±sem
c	EEG/EMG experiments in C57BL/6J mice	Lightphase_Adrb1-wakeamounts_m012	recordings	C57BL/6J	#12	biological	M	EEG/EMG recordings	302.867	total wake amounts in min	mean±sem
c	EEG/EMG experiments in C57BL/6J mice	Darkphase_untreated-wakeamounts_m001	recordings	C57BL/6J	#1	biological	M	EEG/EMG recordings	496.468	total wake amounts in min	mean±sem	Shapiro-Wilk Test	0.654	Two-way ANOVA
c	EEG/EMG experiments in C57BL/6J mice	Darkphase_untreated-wakeamounts_m002	recordings	C57BL/6J	#2	biological	M	EEG/EMG recordings	530.8	total wake amounts in min	mean±sem
c	EEG/EMG experiments in C57BL/6J mice	Darkphase_untreated-wakeamounts_m003	recordings	C57BL/6J	#3	biological	M	EEG/EMG recordings	526.932	total wake amounts in min	mean±sem
c	EEG/EMG experiments in C57BL/6J mice	Darkphase_untreated-wakeamounts_m004	recordings	C57BL/6J	#4	biological	M	EEG/EMG recordings	582.333	total wake amounts in min	mean±sem
c	EEG/EMG experiments in C57BL/6J mice	Darkphase_untreated-wakeamounts_m005	recordings	C57BL/6J	#5	biological	M	EEG/EMG recordings	519.799	total wake amounts in min	mean±sem
c	EEG/EMG experiments in C57BL/6J mice	Darkphase_untreated-wakeamounts_m006	recordings	C57BL/6J	#6	biological	M	EEG/EMG recordings	467.6	total wake amounts in min	mean±sem
c	EEG/EMG experiments in C57BL/6J mice	Darkphase_untreated-wakeamounts_m007	recordings	C57BL/6J	#7	biological	M	EEG/EMG recordings	462.866	total wake amounts in min	mean±sem
c	EEG/EMG experiments in C57BL/6J mice	Darkphase_untreated-wakeamounts_m008	recordings	C57BL/6J	#8	biological	M	EEG/EMG recordings	503.068	total wake amounts in min	mean±sem
c	EEG/EMG experiments in C57BL/6J mice	Darkphase_Dnmt1-wakeamounts_m001	recordings	C57BL/6J	#1	biological	M	EEG/EMG recordings	532.933	total wake amounts in min	mean±sem	Shapiro-Wilk Test	0.6274	Two-way ANOVA
c	EEG/EMG experiments in C57BL/6J mice	Darkphase_Dnmt1-wakeamounts_m002	recordings	C57BL/6J	#2	biological	M	EEG/EMG recordings	503.911	total wake amounts in min	mean±sem
c	EEG/EMG experiments in C57BL/6J mice	Darkphase_Dnmt1-wakeamounts_m003	recordings	C57BL/6J	#3	biological	M	EEG/EMG recordings	484.133	total wake amounts in min	mean±sem
c	EEG/EMG experiments in C57BL/6J mice	Darkphase_Dnmt1-wakeamounts_m004	recordings	C57BL/6J	#4	biological	M	EEG/EMG recordings	453.511	total wake amounts in min	mean±sem
c	EEG/EMG experiments in C57BL/6J mice	Darkphase_Dnmt1-wakeamounts_m005	recordings	C57BL/6J	#5	biological	M	EEG/EMG recordings	519.089	total wake amounts in min	mean±sem
c	EEG/EMG experiments in C57BL/6J mice	Darkphase_Dnmt1-wakeamounts_m006	recordings	C57BL/6J	#6	biological	M	EEG/EMG recordings	547.444	total wake amounts in min	mean±sem
c	EEG/EMG experiments in C57BL/6J mice	Darkphase_Dnmt1-wakeamounts_m007	recordings	C57BL/6J	#7	biological	M	EEG/EMG recordings	487.2	total wake amounts in min	mean±sem
c	EEG/EMG experiments in C57BL/6J mice	Darkphase_Dnmt1-wakeamounts_m008	recordings	C57BL/6J	#8	biological	M	EEG/EMG recordings	553.089	total wake amounts in min	mean±sem
c	EEG/EMG experiments in C57BL/6J mice	Darkphase_Dnmt1-wakeamounts_m009	recordings	C57BL/6J	#9	biological	M	EEG/EMG recordings	533.333	total wake amounts in min	mean±sem
c	EEG/EMG experiments in C57BL/6J mice	Darkphase_Dnmt1-wakeamounts_m010	recordings	C57BL/6J	#10	biological	M	EEG/EMG recordings	501.8	total wake amounts in min	mean±sem
c	EEG/EMG experiments in C57BL/6J mice	Darkphase_Dnmt1-wakeamounts_m011	recordings	C57BL/6J	#11	biological	M	EEG/EMG recordings	511.867	total wake amounts in min	mean±sem
c	EEG/EMG experiments in C57BL/6J mice	Darkphase_Dnmt1-wakeamounts_m012	recordings	C57BL/6J	#12	biological	M	EEG/EMG recordings	450.356	total wake amounts in min	mean±sem
c	EEG/EMG experiments in C57BL/6J mice	Darkphase_Adrb1-wakeamounts_m001	recordings	C57BL/6J	#1	biological	M	EEG/EMG recordings	481.156	total wake amounts in min	mean±sem	Shapiro-Wilk Test	0.3966	Two-way ANOVA
c	EEG/EMG experiments in C57BL/6J mice	Darkphase_Adrb1-wakeamounts_m002	recordings	C57BL/6J	#2	biological	M	EEG/EMG recordings	536.889	total wake amounts in min	mean±sem
c	EEG/EMG experiments in C57BL/6J mice	Darkphase_Adrb1-wakeamounts_m003	recordings	C57BL/6J	#3	biological	M	EEG/EMG recordings	532.222	total wake amounts in min	mean±sem
c	EEG/EMG experiments in C57BL/6J mice	Darkphase_Adrb1-wakeamounts_m004	recordings	C57BL/6J	#4	biological	M	EEG/EMG recordings	475.067	total wake amounts in min	mean±sem
c	EEG/EMG experiments in C57BL/6J mice	Darkphase_Adrb1-wakeamounts_m005	recordings	C57BL/6J	#5	biological	M	EEG/EMG recordings	509.689	total wake amounts in min	mean±sem
c	EEG/EMG experiments in C57BL/6J mice	Darkphase_Adrb1-wakeamounts_m006	recordings	C57BL/6J	#6	biological	M	EEG/EMG recordings	512.4	total wake amounts in min	mean±sem
c	EEG/EMG experiments in C57BL/6J mice	Darkphase_Adrb1-wakeamounts_m007	recordings	C57BL/6J	#7	biological	M	EEG/EMG recordings	532.667	total wake amounts in min	mean±sem
c	EEG/EMG experiments in C57BL/6J mice	Darkphase_Adrb1-wakeamounts_m008	recordings	C57BL/6J	#8	biological	M	EEG/EMG recordings	480.667	total wake amounts in min	mean±sem
c	EEG/EMG experiments in C57BL/6J mice	Darkphase_Adrb1-wakeamounts_m009	recordings	C57BL/6J	#9	biological	M	EEG/EMG recordings	466.089	total wake amounts in min	mean±sem
c	EEG/EMG experiments in C57BL/6J mice	Darkphase_Adrb1-wakeamounts_m010	recordings	C57BL/6J	#10	biological	M	EEG/EMG recordings	494.244	total wake amounts in min	mean±sem
c	EEG/EMG experiments in C57BL/6J mice	Darkphase_Adrb1-wakeamounts_m011	recordings	C57BL/6J	#11	biological	M	EEG/EMG recordings	514.422	total wake amounts in min	mean±sem
c	EEG/EMG experiments in C57BL/6J mice	Darkphase_Adrb1-wakeamounts_m012	recordings	C57BL/6J	#12	biological	M	EEG/EMG recordings	489.822	total wake amounts in min	mean±sem
e	EEG/EMG experiments in C57BL/6J mice	untreated_m001	brain tissue	C57BL/6J	#1	biological	M	deep amplicon sequencing	0.6	% correct editing	mean±standard deviation	n/a	n/a	n/a
e	EEG/EMG experiments in C57BL/6J mice	untreated_m002	brain tissue	C57BL/6J	#2	biological	M	deep amplicon sequencing	0.3	% correct editing	mean±standard deviation	n/a	n/a	n/a
e	EEG/EMG experiments in C57BL/6J mice	untreated_m003	brain tissue	C57BL/6J	#3	biological	M	deep amplicon sequencing	0.4	% correct editing	mean±standard deviation	n/a	n/a	n/a
e	EEG/EMG experiments in C57BL/6J mice	untreated_m004	brain tissue	C57BL/6J	#4	biological	M	deep amplicon sequencing	0.15974	% correct editing	mean±standard deviation	n/a	n/a	n/a
e	EEG/EMG experiments in C57BL/6J mice	untreated_m005	brain tissue	C57BL/6J	#5	biological	M	deep amplicon sequencing	0.6838	% correct editing	mean±standard deviation	n/a	n/a	n/a
e	EEG/EMG experiments in C57BL/6J mice	untreated_m006	brain tissue	C57BL/6J	#6	biological	M	deep amplicon sequencing	0.99552	% correct editing	mean±standard deviation	n/a	n/a	n/a
e	EEG/EMG experiments in C57BL/6J mice	PE-injected_Dnmt1_m001	brain tissue	C57BL/6J	#1	biological	M	deep amplicon sequencing	1.18	% correct editing	mean±standard deviation	n/a	n/a	n/a
e	EEG/EMG experiments in C57BL/6J mice	PE-injected_Dnmt1_m002	brain tissue	C57BL/6J	#2	biological	M	deep amplicon sequencing	0	% correct editing	mean±standard deviation	n/a	n/a	n/a
e	EEG/EMG experiments in C57BL/6J mice	PE-injected_Dnmt1_m003	brain tissue	C57BL/6J	#3	biological	M	deep amplicon sequencing	0	% correct editing	mean±standard deviation	n/a	n/a	n/a
e	EEG/EMG experiments in C57BL/6J mice	PE-injected_Dnmt1_m004	brain tissue	C57BL/6J	#4	biological	M	deep amplicon sequencing	0.32	% correct editing	mean±standard deviation	n/a	n/a	n/a
e	EEG/EMG experiments in C57BL/6J mice	PE-injected_Dnmt1_m005	brain tissue	C57BL/6J	#5	biological	M	deep amplicon sequencing	0	% correct editing	mean±standard deviation	n/a	n/a	n/a
e	EEG/EMG experiments in C57BL/6J mice	PE-injected_Dnmt1_m006	brain tissue	C57BL/6J	#6	biological	M	deep amplicon sequencing	0	% correct editing	mean±standard deviation	n/a	n/a	n/a
e	EEG/EMG experiments in C57BL/6J mice	PE-injected_Dnmt1_m007	brain tissue	C57BL/6J	#7	biological	M	deep amplicon sequencing	0.3	% correct editing	mean±standard deviation	n/a	n/a	n/a
e	EEG/EMG experiments in C57BL/6J mice	PE-injected_Dnmt1_m008	brain tissue	C57BL/6J	#8	biological	M	deep amplicon sequencing	0.52	% correct editing	mean±standard deviation	n/a	n/a	n/a
e	EEG/EMG experiments in C57BL/6J mice	PE-injected_Dnmt1_m009	brain tissue	C57BL/6J	#9	biological	M	deep amplicon sequencing	0.66	% correct editing	mean±standard deviation	n/a	n/a	n/a
e	EEG/EMG experiments in C57BL/6J mice	PE-injected_Dnmt1_m010	brain tissue	C57BL/6J	#10	biological	M	deep amplicon sequencing	0	% correct editing	mean±standard deviation	n/a	n/a	n/a
e	EEG/EMG experiments in C57BL/6J mice	PE-injected_Dnmt1_m011	brain tissue	C57BL/6J	#11	biological	M	deep amplicon sequencing	0	% correct editing	mean±standard deviation	n/a	n/a	n/a
e	EEG/EMG experiments in C57BL/6J mice	PE-injected_Dnmt1_m012	brain tissue	C57BL/6J	#12	biological	M	deep amplicon sequencing	0	% correct editing	mean±standard deviation	n/a	n/a	n/a
e	EEG/EMG experiments in C57BL/6J mice	PE-injected_Adrb1_m001	brain tissue	C57BL/6J	#1	biological	M	deep amplicon sequencing	12.0249	% correct editing	mean±standard deviation	n/a	n/a	n/a
e	EEG/EMG experiments in C57BL/6J mice	PE-injected_Adrb1_m002	brain tissue	C57BL/6J	#2	biological	M	deep amplicon sequencing	9.1559	% correct editing	mean±standard deviation	n/a	n/a	n/a
e	EEG/EMG experiments in C57BL/6J mice	PE-injected_Adrb1_m003	brain tissue	C57BL/6J	#3	biological	M	deep amplicon sequencing	5.08554	% correct editing	mean±standard deviation	n/a	n/a	n/a
e	EEG/EMG experiments in C57BL/6J mice	PE-injected_Adrb1_m004	brain tissue	C57BL/6J	#4	biological	M	deep amplicon sequencing	3.30275	% correct editing	mean±standard deviation	n/a	n/a	n/a
e	EEG/EMG experiments in C57BL/6J mice	PE-injected_Adrb1_m005	brain tissue	C57BL/6J	#5	biological	M	deep amplicon sequencing	8.26848	% correct editing	mean±standard deviation	n/a	n/a	n/a
e	EEG/EMG experiments in C57BL/6J mice	PE-injected_Adrb1_m006	brain tissue	C57BL/6J	#6	biological	M	deep amplicon sequencing	3.86603	% correct editing	mean±standard deviation	n/a	n/a	n/a
e	EEG/EMG experiments in C57BL/6J mice	PE-injected_Adrb1_m007	brain tissue	C57BL/6J	#7	biological	M	deep amplicon sequencing	7.46	% correct editing	mean±standard deviation	n/a	n/a	n/a
e	EEG/EMG experiments in C57BL/6J mice	PE-injected_Adrb1_m008	brain tissue	C57BL/6J	#8	biological	M	deep amplicon sequencing	4.98	% correct editing	mean±standard deviation	n/a	n/a	n/a
e	EEG/EMG experiments in C57BL/6J mice	PE-injected_Adrb1_m009	brain tissue	C57BL/6J	#9	biological	M	deep amplicon sequencing	12.67	% correct editing	mean±standard deviation	n/a	n/a	n/a
e	EEG/EMG experiments in C57BL/6J mice	PE-injected_Adrb1_m010	brain tissue	C57BL/6J	#10	biological	M	deep amplicon sequencing	13.42	% correct editing	mean±standard deviation	n/a	n/a	n/a
e	EEG/EMG experiments in C57BL/6J mice	PE-injected_Adrb1_m011	brain tissue	C57BL/6J	#11	biological	M	deep amplicon sequencing	11.71	% correct editing	mean±standard deviation	n/a	n/a	n/a
e	EEG/EMG experiments in C57BL/6J mice	PE-injected_Adrb1_m012	brain tissue	C57BL/6J	#12	biological	M	deep amplicon sequencing	14.54	% correct editing	mean±standard deviation	n/a	n/a	n/a
e	EEG/EMG experiments in C57BL/6J mice	untreated_m001	brain tissue	C57BL/6J	#1	biological	M	deep amplicon sequencing	0.03	% indels	mean±standard deviation	n/a	n/a	n/a
e	EEG/EMG experiments in C57BL/6J mice	untreated_m002	brain tissue	C57BL/6J	#2	biological	M	deep amplicon sequencing	0.35	% indels	mean±standard deviation	n/a	n/a	n/a
e	EEG/EMG experiments in C57BL/6J mice	untreated_m003	brain tissue	C57BL/6J	#3	biological	M	deep amplicon sequencing	0.6	% indels	mean±standard deviation	n/a	n/a	n/a
e	EEG/EMG experiments in C57BL/6J mice	untreated_m004	brain tissue	C57BL/6J	#4	biological	M	deep amplicon sequencing	0.42	% indels	mean±standard deviation	n/a	n/a	n/a
e	EEG/EMG experiments in C57BL/6J mice	untreated_m005	brain tissue	C57BL/6J	#5	biological	M	deep amplicon sequencing	0.48	% indels	mean±standard deviation	n/a	n/a	n/a
e	EEG/EMG experiments in C57BL/6J mice	untreated_m006	brain tissue	C57BL/6J	#6	biological	M	deep amplicon sequencing	0.29	% indels	mean±standard deviation	n/a	n/a	n/a
e	EEG/EMG experiments in C57BL/6J mice	PE-injected_Dnmt1_m001	brain tissue	C57BL/6J	#1	biological	M	deep amplicon sequencing	1.71389	% indels	mean±standard deviation	n/a	n/a	n/a
e	EEG/EMG experiments in C57BL/6J mice	PE-injected_Dnmt1_m002	brain tissue	C57BL/6J	#2	biological	M	deep amplicon sequencing	2.0444	% indels	mean±standard deviation	n/a	n/a	n/a
e	EEG/EMG experiments in C57BL/6J mice	PE-injected_Dnmt1_m003	brain tissue	C57BL/6J	#3	biological	M	deep amplicon sequencing	0.676819	% indels	mean±standard deviation	n/a	n/a	n/a
e	EEG/EMG experiments in C57BL/6J mice	PE-injected_Dnmt1_m004	brain tissue	C57BL/6J	#4	biological	M	deep amplicon sequencing	0.454347	% indels	mean±standard deviation	n/a	n/a	n/a
e	EEG/EMG experiments in C57BL/6J mice	PE-injected_Dnmt1_m005	brain tissue	C57BL/6J	#5	biological	M	deep amplicon sequencing	1.11425	% indels	mean±standard deviation	n/a	n/a	n/a
e	EEG/EMG experiments in C57BL/6J mice	PE-injected_Dnmt1_m006	brain tissue	C57BL/6J	#6	biological	M	deep amplicon sequencing	0.710463	% indels	mean±standard deviation	n/a	n/a	n/a
e	EEG/EMG experiments in C57BL/6J mice	PE-injected_Dnmt1_m007	brain tissue	C57BL/6J	#7	biological	M	deep amplicon sequencing	1.86	% indels	mean±standard deviation	n/a	n/a	n/a
e	EEG/EMG experiments in C57BL/6J mice	PE-injected_Dnmt1_m008	brain tissue	C57BL/6J	#8	biological	M	deep amplicon sequencing	0.37	% indels	mean±standard deviation	n/a	n/a	n/a
e	EEG/EMG experiments in C57BL/6J mice	PE-injected_Dnmt1_m009	brain tissue	C57BL/6J	#9	biological	M	deep amplicon sequencing	2.13	% indels	mean±standard deviation	n/a	n/a	n/a
e	EEG/EMG experiments in C57BL/6J mice	PE-injected_Dnmt1_m010	brain tissue	C57BL/6J	#10	biological	M	deep amplicon sequencing	1.91	% indels	mean±standard deviation	n/a	n/a	n/a
e	EEG/EMG experiments in C57BL/6J mice	PE-injected_Dnmt1_m011	brain tissue	C57BL/6J	#11	biological	M	deep amplicon sequencing	2.27	% indels	mean±standard deviation	n/a	n/a	n/a
e	EEG/EMG experiments in C57BL/6J mice	PE-injected_Dnmt1_m012	brain tissue	C57BL/6J	#12	biological	M	deep amplicon sequencing	1.91	% indels	mean±standard deviation	n/a	n/a	n/a
e	EEG/EMG experiments in C57BL/6J mice	PE-injected_Adrb1_m001	brain tissue	C57BL/6J	#1	biological	M	deep amplicon sequencing	0.2	% indels	mean±standard deviation	n/a	n/a	n/a
e	EEG/EMG experiments in C57BL/6J mice	PE-injected_Adrb1_m002	brain tissue	C57BL/6J	#2	biological	M	deep amplicon sequencing	0	% indels	mean±standard deviation	n/a	n/a	n/a
e	EEG/EMG experiments in C57BL/6J mice	PE-injected_Adrb1_m003	brain tissue	C57BL/6J	#3	biological	M	deep amplicon sequencing	0	% indels	mean±standard deviation	n/a	n/a	n/a
e	EEG/EMG experiments in C57BL/6J mice	PE-injected_Adrb1_m004	brain tissue	C57BL/6J	#4	biological	M	deep amplicon sequencing	0	% indels	mean±standard deviation	n/a	n/a	n/a
e	EEG/EMG experiments in C57BL/6J mice	PE-injected_Adrb1_m005	brain tissue	C57BL/6J	#5	biological	M	deep amplicon sequencing	0.33	% indels	mean±standard deviation	n/a	n/a	n/a
e	EEG/EMG experiments in C57BL/6J mice	PE-injected_Adrb1_m006	brain tissue	C57BL/6J	#6	biological	M	deep amplicon sequencing	0.39	% indels	mean±standard deviation	n/a	n/a	n/a
e	EEG/EMG experiments in C57BL/6J mice	PE-injected_Adrb1_m007	brain tissue	C57BL/6J	#7	biological	M	deep amplicon sequencing	0.18	% indels	mean±standard deviation	n/a	n/a	n/a
e	EEG/EMG experiments in C57BL/6J mice	PE-injected_Adrb1_m008	brain tissue	C57BL/6J	#8	biological	M	deep amplicon sequencing	0.3	% indels	mean±standard deviation	n/a	n/a	n/a
e	EEG/EMG experiments in C57BL/6J mice	PE-injected_Adrb1_m009	brain tissue	C57BL/6J	#9	biological	M	deep amplicon sequencing	0.27	% indels	mean±standard deviation	n/a	n/a	n/a
e	EEG/EMG experiments in C57BL/6J mice	PE-injected_Adrb1_m010	brain tissue	C57BL/6J	#10	biological	M	deep amplicon sequencing	0.16	% indels	mean±standard deviation	n/a	n/a	n/a
e	EEG/EMG experiments in C57BL/6J mice	PE-injected_Adrb1_m011	brain tissue	C57BL/6J	#11	biological	M	deep amplicon sequencing	0.34	% indels	mean±standard deviation	n/a	n/a	n/a
e	EEG/EMG experiments in C57BL/6J mice	PE-injected_Adrb1_m012	brain tissue	C57BL/6J	#12	biological	M	deep amplicon sequencing	0.78	% indels	mean±standard deviation	n/a	n/a	n/a
e	EEG/EMG experiments in C57BL/6J mice	PE-injected_Dnmt1-ontarget_m001	brain tissue	C57BL/6J	#1	biological	M	deep amplicon sequencing	25.96	% correct editing	mean±standard deviation	n/a	n/a	n/a
e	EEG/EMG experiments in C57BL/6J mice	PE-injected_Dnmt1-ontarget_m002	brain tissue	C57BL/6J	#2	biological	M	deep amplicon sequencing	33.86	% correct editing	mean±standard deviation	n/a	n/a	n/a
e	EEG/EMG experiments in C57BL/6J mice	PE-injected_Dnmt1-ontarget_m003	brain tissue	C57BL/6J	#3	biological	M	deep amplicon sequencing	16.8	% correct editing	mean±standard deviation	n/a	n/a	n/a
e	EEG/EMG experiments in C57BL/6J mice	PE-injected_Dnmt1-ontarget_m004	brain tissue	C57BL/6J	#4	biological	M	deep amplicon sequencing	17.11	% correct editing	mean±standard deviation	n/a	n/a	n/a
e	EEG/EMG experiments in C57BL/6J mice	PE-injected_Dnmt1-ontarget_m005	brain tissue	C57BL/6J	#5	biological	M	deep amplicon sequencing	39.16	% correct editing	mean±standard deviation	n/a	n/a	n/a
e	EEG/EMG experiments in C57BL/6J mice	PE-injected_Dnmt1-ontarget_m006	brain tissue	C57BL/6J	#6	biological	M	deep amplicon sequencing	33.42	% correct editing	mean±standard deviation	n/a	n/a	n/a
e	EEG/EMG experiments in C57BL/6J mice	PE-injected_Dnmt1-ontarget_m007	brain tissue	C57BL/6J	#7	biological	M	deep amplicon sequencing	29.28	% correct editing	mean±standard deviation	n/a	n/a	n/a
e	EEG/EMG experiments in C57BL/6J mice	PE-injected_Dnmt1-ontarget_m008	brain tissue	C57BL/6J	#8	biological	M	deep amplicon sequencing	35.55	% correct editing	mean±standard deviation	n/a	n/a	n/a
e	EEG/EMG experiments in C57BL/6J mice	PE-injected_Dnmt1-ontarget_m009	brain tissue	C57BL/6J	#9	biological	M	deep amplicon sequencing	17.22	% correct editing	mean±standard deviation	n/a	n/a	n/a
e	EEG/EMG experiments in C57BL/6J mice	PE-injected_Dnmt1-ontarget_m010	brain tissue	C57BL/6J	#10	biological	M	deep amplicon sequencing	17.99	% correct editing	mean±standard deviation	n/a	n/a	n/a
e	EEG/EMG experiments in C57BL/6J mice	PE-injected_Dnmt1-ontarget_m001	brain tissue	C57BL/6J	#1	biological	M	deep amplicon sequencing	0.62	% indels	mean±standard deviation	n/a	n/a	n/a
e	EEG/EMG experiments in C57BL/6J mice	PE-injected_Dnmt1-ontarget_m002	brain tissue	C57BL/6J	#2	biological	M	deep amplicon sequencing	0.69	% indels	mean±standard deviation	n/a	n/a	n/a
e	EEG/EMG experiments in C57BL/6J mice	PE-injected_Dnmt1-ontarget_m003	brain tissue	C57BL/6J	#3	biological	M	deep amplicon sequencing	0.68	% indels	mean±standard deviation	n/a	n/a	n/a
e	EEG/EMG experiments in C57BL/6J mice	PE-injected_Dnmt1-ontarget_m004	brain tissue	C57BL/6J	#4	biological	M	deep amplicon sequencing	0.49	% indels	mean±standard deviation	n/a	n/a	n/a
e	EEG/EMG experiments in C57BL/6J mice	PE-injected_Dnmt1-ontarget_m005	brain tissue	C57BL/6J	#5	biological	M	deep amplicon sequencing	0.65	% indels	mean±standard deviation	n/a	n/a	n/a
e	EEG/EMG experiments in C57BL/6J mice	PE-injected_Dnmt1-ontarget_m006	brain tissue	C57BL/6J	#6	biological	M	deep amplicon sequencing	0.37	% indels	mean±standard deviation	n/a	n/a	n/a
e	EEG/EMG experiments in C57BL/6J mice	PE-injected_Dnmt1-ontarget_m007	brain tissue	C57BL/6J	#7	biological	M	deep amplicon sequencing	0.27	% indels	mean±standard deviation	n/a	n/a	n/a
e	EEG/EMG experiments in C57BL/6J mice	PE-injected_Dnmt1-ontarget_m008	brain tissue	C57BL/6J	#8	biological	M	deep amplicon sequencing	0.98	% indels	mean±standard deviation	n/a	n/a	n/a
e	EEG/EMG experiments in C57BL/6J mice	PE-injected_Dnmt1-ontarget_m009	brain tissue	C57BL/6J	#9	biological	M	deep amplicon sequencing	0.37	% indels	mean±standard deviation	n/a	n/a	n/a
e	EEG/EMG experiments in C57BL/6J mice	PE-injected_Dnmt1-ontarget_m010	brain tissue	C57BL/6J	#10	biological	M	deep amplicon sequencing	0.37	% indels	mean±standard deviation	n/a	n/a	n/a

## Sheet: Figure4
panel_ID	experiment_type	sample_ID	sample_type	sample_origin	replicate_ID	replicate_type	sex	analysis_method	plotted_value	unit	data_displayed	Verification-of-normality	associated p-value	statistical_analysis
a	in vivo prime editing experiment in C57BL/6J newborn mice	totalactivetime_saline-injected_m001	behavior	C57BL/6J	#1	biological	F	infrared sensor measurements	421.714	total active time in min	mean±standard deviation	Shapiro-Wilk-Test	0.7535	Two-way ANOVA
a	in vivo prime editing experiment in C57BL/6J newborn mice	totalactivetime_saline-injected_m002	behavior	C57BL/6J	#2	biological	F	infrared sensor measurements	332.286	total active time in min	mean±standard deviation
a	in vivo prime editing experiment in C57BL/6J newborn mice	totalactivetime_saline-injected_m003	behavior	C57BL/6J	#3	biological	M	infrared sensor measurements	499.5	total active time in min	mean±standard deviation
a	in vivo prime editing experiment in C57BL/6J newborn mice	totalactivetime_saline-injected_m004	behavior	C57BL/6J	#4	biological	F	infrared sensor measurements	233	total active time in min	mean±standard deviation
a	in vivo prime editing experiment in C57BL/6J newborn mice	totalactivetime_saline-injected_m005	behavior	C57BL/6J	#5	biological	M	infrared sensor measurements	445	total active time in min	mean±standard deviation
a	in vivo prime editing experiment in C57BL/6J newborn mice	totalactivetime_saline-injected_m006	behavior	C57BL/6J	#6	biological	M	infrared sensor measurements	409.4	total active time in min	mean±standard deviation
a	in vivo prime editing experiment in C57BL/6J newborn mice	totalactivetime_saline-injected_m007	behavior	C57BL/6J	#7	biological	M	infrared sensor measurements	495.75	total active time in min	mean±standard deviation
a	in vivo prime editing experiment in C57BL/6J newborn mice	totalactivetime_saline-injected_m008	behavior	C57BL/6J	#8	biological	M	infrared sensor measurements	269.429	total active time in min	mean±standard deviation
a	in vivo prime editing experiment in C57BL/6J newborn mice	totalactivetime_saline-injected_m009	behavior	C57BL/6J	#9	biological	F	infrared sensor measurements	382.429	total active time in min	mean±standard deviation
a	in vivo prime editing experiment in C57BL/6J newborn mice	totalactivetime_saline-injected_m010	behavior	C57BL/6J	#10	biological	M	infrared sensor measurements	347.75	total active time in min	mean±standard deviation
a	in vivo prime editing experiment in C57BL/6J newborn mice	totalactivetime_PE-injected-Dnmt1_m001	behavior	C57BL/6J	#1	biological	F	infrared sensor measurements	444.6	total active time in min	mean±standard deviation	Shapiro-Wilk-Test	0.5488	Two-way ANOVA
a	in vivo prime editing experiment in C57BL/6J newborn mice	totalactivetime_PE-injected-Dnmt1_m002	behavior	C57BL/6J	#2	biological	M	infrared sensor measurements	377.667	total active time in min	mean±standard deviation
a	in vivo prime editing experiment in C57BL/6J newborn mice	totalactivetime_PE-injected-Dnmt1_m003	behavior	C57BL/6J	#3	biological	F	infrared sensor measurements	286.8	total active time in min	mean±standard deviation
a	in vivo prime editing experiment in C57BL/6J newborn mice	totalactivetime_PE-injected-Dnmt1_m004	behavior	C57BL/6J	#4	biological	F	infrared sensor measurements	430.625	total active time in min	mean±standard deviation
a	in vivo prime editing experiment in C57BL/6J newborn mice	totalactivetime_PE-injected-Dnmt1_m005	behavior	C57BL/6J	#5	biological	F	infrared sensor measurements	336.545	total active time in min	mean±standard deviation
a	in vivo prime editing experiment in C57BL/6J newborn mice	totalactivetime_PE-injected-Dnmt1_m006	behavior	C57BL/6J	#6	biological	M	infrared sensor measurements	379.222	total active time in min	mean±standard deviation
a	in vivo prime editing experiment in C57BL/6J newborn mice	totalactivetime_PE-injected-Dnmt1_m007	behavior	C57BL/6J	#7	biological	M	infrared sensor measurements	409.111	total active time in min	mean±standard deviation
a	in vivo prime editing experiment in C57BL/6J newborn mice	totalactivetime_PE-injected-Dnmt1_m008	behavior	C57BL/6J	#8	biological	M	infrared sensor measurements	391.75	total active time in min	mean±standard deviation
a	in vivo prime editing experiment in C57BL/6J newborn mice	totalactivetime_PE-injected-Dnmt1_m009	behavior	C57BL/6J	#9	biological	F	infrared sensor measurements	382.125	total active time in min	mean±standard deviation
a	in vivo prime editing experiment in C57BL/6J newborn mice	totalactivetime_PE-injected-Adrb1_m001	behavior	C57BL/6J	#1	biological	M	infrared sensor measurements	509	total active time in min	mean±standard deviation	Shapiro-Wilk-Test	0.1094	Two-way ANOVA
a	in vivo prime editing experiment in C57BL/6J newborn mice	totalactivetime_PE-injected-Adrb1_m002	behavior	C57BL/6J	#2	biological	F	infrared sensor measurements	368	total active time in min	mean±standard deviation
a	in vivo prime editing experiment in C57BL/6J newborn mice	totalactivetime_PE-injected-Adrb1_m003	behavior	C57BL/6J	#3	biological	M	infrared sensor measurements	339.75	total active time in min	mean±standard deviation
a	in vivo prime editing experiment in C57BL/6J newborn mice	totalactivetime_PE-injected-Adrb1_m004	behavior	C57BL/6J	#4	biological	M	infrared sensor measurements	529.5	total active time in min	mean±standard deviation
a	in vivo prime editing experiment in C57BL/6J newborn mice	totalactivetime_PE-injected-Adrb1_m005	behavior	C57BL/6J	#5	biological	M	infrared sensor measurements	504.5	total active time in min	mean±standard deviation
a	in vivo prime editing experiment in C57BL/6J newborn mice	totalactivetime_PE-injected-Adrb1_m006	behavior	C57BL/6J	#6	biological	F	infrared sensor measurements	691.5	total active time in min	mean±standard deviation
a	in vivo prime editing experiment in C57BL/6J newborn mice	totalactivetime_PE-injected-Adrb1_m007	behavior	C57BL/6J	#7	biological	F	infrared sensor measurements	518.5	total active time in min	mean±standard deviation
a	in vivo prime editing experiment in C57BL/6J newborn mice	totalactivetime_PE-injected-Adrb1_m008	behavior	C57BL/6J	#8	biological	M	infrared sensor measurements	354	total active time in min	mean±standard deviation
a	in vivo prime editing experiment in C57BL/6J newborn mice	totalactivetime_PE-injected-Adrb1_m009	behavior	C57BL/6J	#9	biological	F	infrared sensor measurements	441.75	total active time in min	mean±standard deviation
a	in vivo prime editing experiment in C57BL/6J newborn mice	totalactivetime_PE-injected-Adrb1_m010	behavior	C57BL/6J	#10	biological	M	infrared sensor measurements	499	total active time in min	mean±standard deviation
a	in vivo prime editing experiment in C57BL/6J newborn mice	totalactivetime_PE-injected-Adrb1_m011	behavior	C57BL/6J	#11	biological	M	infrared sensor measurements	477.75	total active time in min	mean±standard deviation
a	in vivo prime editing experiment in C57BL/6J newborn mice	totalactivetime_PE-injected-Adrb1_m012	behavior	C57BL/6J	#12	biological	M	infrared sensor measurements	488.25	total active time in min	mean±standard deviation
a	in vivo prime editing experiment in C57BL/6J newborn mice	totalactivetime_PE-injected-Adrb1_m013	behavior	C57BL/6J	#13	biological	F	infrared sensor measurements	457.25	total active time in min	mean±standard deviation
a	in vivo prime editing experiment in C57BL/6J newborn mice	totalactivetime_PE-injected-Adrb1_m014	behavior	C57BL/6J	#14	biological	F	infrared sensor measurements	468	total active time in min	mean±standard deviation
a	in vivo prime editing experiment in C57BL/6J newborn mice	Lightphase_activetime_saline-injected_m001	behavior	C57BL/6J	#1	biological	F	infrared sensor measurements	43.8571	total active time in min	mean±standard deviation	Shapiro-Wilk-Test	0.4568	Two-way ANOVA
a	in vivo prime editing experiment in C57BL/6J newborn mice	Lightphase_activetime_saline-injected_m002	behavior	C57BL/6J	#2	biological	F	infrared sensor measurements	43.4286	total active time in min	mean±standard deviation
a	in vivo prime editing experiment in C57BL/6J newborn mice	Lightphase_activetime_saline-injected_m003	behavior	C57BL/6J	#3	biological	M	infrared sensor measurements	55.75	total active time in min	mean±standard deviation
a	in vivo prime editing experiment in C57BL/6J newborn mice	Lightphase_activetime_saline-injected_m004	behavior	C57BL/6J	#4	biological	F	infrared sensor measurements	27.5	total active time in min	mean±standard deviation
a	in vivo prime editing experiment in C57BL/6J newborn mice	Lightphase_activetime_saline-injected_m005	behavior	C57BL/6J	#5	biological	M	infrared sensor measurements	50.25	total active time in min	mean±standard deviation
a	in vivo prime editing experiment in C57BL/6J newborn mice	Lightphase_activetime_saline-injected_m006	behavior	C57BL/6J	#6	biological	M	infrared sensor measurements	48	total active time in min	mean±standard deviation
a	in vivo prime editing experiment in C57BL/6J newborn mice	Lightphase_activetime_saline-injected_m007	behavior	C57BL/6J	#7	biological	M	infrared sensor measurements	56.75	total active time in min	mean±standard deviation
a	in vivo prime editing experiment in C57BL/6J newborn mice	Lightphase_activetime_saline-injected_m008	behavior	C57BL/6J	#8	biological	M	infrared sensor measurements	51.4286	total active time in min	mean±standard deviation
a	in vivo prime editing experiment in C57BL/6J newborn mice	Lightphase_activetime_saline-injected_m009	behavior	C57BL/6J	#9	biological	F	infrared sensor measurements	41.4286	total active time in min	mean±standard deviation
a	in vivo prime editing experiment in C57BL/6J newborn mice	Lightphase_activetime_saline-injected_m010	behavior	C57BL/6J	#10	biological	M	infrared sensor measurements	31.5	total active time in min	mean±standard deviation
a	in vivo prime editing experiment in C57BL/6J newborn mice	Lightphase_activetime_PE-injected-Dnmt1_m001	behavior	C57BL/6J	#1	biological	F	infrared sensor measurements	65	total active time in min	mean±standard deviation	Shapiro-Wilk-Test	0.5523	Two-way ANOVA
a	in vivo prime editing experiment in C57BL/6J newborn mice	Lightphase_activetime_PE-injected-Dnmt1_m002	behavior	C57BL/6J	#2	biological	M	infrared sensor measurements	33.3333	total active time in min	mean±standard deviation
a	in vivo prime editing experiment in C57BL/6J newborn mice	Lightphase_activetime_PE-injected-Dnmt1_m003	behavior	C57BL/6J	#3	biological	F	infrared sensor measurements	21.4	total active time in min	mean±standard deviation
a	in vivo prime editing experiment in C57BL/6J newborn mice	Lightphase_activetime_PE-injected-Dnmt1_m004	behavior	C57BL/6J	#4	biological	F	infrared sensor measurements	46.375	total active time in min	mean±standard deviation
a	in vivo prime editing experiment in C57BL/6J newborn mice	Lightphase_activetime_PE-injected-Dnmt1_m005	behavior	C57BL/6J	#5	biological	F	infrared sensor measurements	48.3636	total active time in min	mean±standard deviation
a	in vivo prime editing experiment in C57BL/6J newborn mice	Lightphase_activetime_PE-injected-Dnmt1_m006	behavior	C57BL/6J	#6	biological	M	infrared sensor measurements	57.4444	total active time in min	mean±standard deviation
a	in vivo prime editing experiment in C57BL/6J newborn mice	Lightphase_activetime_PE-injected-Dnmt1_m007	behavior	C57BL/6J	#7	biological	M	infrared sensor measurements	54.2222	total active time in min	mean±standard deviation
a	in vivo prime editing experiment in C57BL/6J newborn mice	Lightphase_activetime_PE-injected-Dnmt1_m008	behavior	C57BL/6J	#8	biological	M	infrared sensor measurements	68.875	total active time in min	mean±standard deviation
a	in vivo prime editing experiment in C57BL/6J newborn mice	Lightphase_activetime_PE-injected-Dnmt1_m009	behavior	C57BL/6J	#9	biological	F	infrared sensor measurements	56.875	total active time in min	mean±standard deviation
a	in vivo prime editing experiment in C57BL/6J newborn mice	Lightphase_activetime_PE-injected-Adrb1_m001	behavior	C57BL/6J	#1	biological	M	infrared sensor measurements	73.75	total active time in min	mean±standard deviation	Shapiro-Wilk-Test	0.0019	Two-way ANOVA
a	in vivo prime editing experiment in C57BL/6J newborn mice	Lightphase_activetime_PE-injected-Adrb1_m002	behavior	C57BL/6J	#2	biological	F	infrared sensor measurements	64.5	total active time in min	mean±standard deviation
a	in vivo prime editing experiment in C57BL/6J newborn mice	Lightphase_activetime_PE-injected-Adrb1_m003	behavior	C57BL/6J	#3	biological	M	infrared sensor measurements	43.5	total active time in min	mean±standard deviation
a	in vivo prime editing experiment in C57BL/6J newborn mice	Lightphase_activetime_PE-injected-Adrb1_m004	behavior	C57BL/6J	#4	biological	M	infrared sensor measurements	74.25	total active time in min	mean±standard deviation
a	in vivo prime editing experiment in C57BL/6J newborn mice	Lightphase_activetime_PE-injected-Adrb1_m005	behavior	C57BL/6J	#5	biological	M	infrared sensor measurements	48	total active time in min	mean±standard deviation
a	in vivo prime editing experiment in C57BL/6J newborn mice	Lightphase_activetime_PE-injected-Adrb1_m006	behavior	C57BL/6J	#6	biological	F	infrared sensor measurements	198.5	total active time in min	mean±standard deviation
a	in vivo prime editing experiment in C57BL/6J newborn mice	Lightphase_activetime_PE-injected-Adrb1_m007	behavior	C57BL/6J	#7	biological	F	infrared sensor measurements	44.25	total active time in min	mean±standard deviation
a	in vivo prime editing experiment in C57BL/6J newborn mice	Lightphase_activetime_PE-injected-Adrb1_m008	behavior	C57BL/6J	#8	biological	M	infrared sensor measurements	36.25	total active time in min	mean±standard deviation
a	in vivo prime editing experiment in C57BL/6J newborn mice	Lightphase_activetime_PE-injected-Adrb1_m009	behavior	C57BL/6J	#9	biological	F	infrared sensor measurements	38.5	total active time in min	mean±standard deviation
a	in vivo prime editing experiment in C57BL/6J newborn mice	Lightphase_activetime_PE-injected-Adrb1_m010	behavior	C57BL/6J	#10	biological	M	infrared sensor measurements	95.75	total active time in min	mean±standard deviation
a	in vivo prime editing experiment in C57BL/6J newborn mice	Lightphase_activetime_PE-injected-Adrb1_m011	behavior	C57BL/6J	#11	biological	M	infrared sensor measurements	69	total active time in min	mean±standard deviation
a	in vivo prime editing experiment in C57BL/6J newborn mice	Lightphase_activetime_PE-injected-Adrb1_m012	behavior	C57BL/6J	#12	biological	M	infrared sensor measurements	75.25	total active time in min	mean±standard deviation
a	in vivo prime editing experiment in C57BL/6J newborn mice	Lightphase_activetime_PE-injected-Adrb1_m013	behavior	C57BL/6J	#13	biological	F	infrared sensor measurements	96.25	total active time in min	mean±standard deviation
a	in vivo prime editing experiment in C57BL/6J newborn mice	Lightphase_activetime_PE-injected-Adrb1_m014	behavior	C57BL/6J	#14	biological	F	infrared sensor measurements	90.75	total active time in min	mean±standard deviation
a	in vivo prime editing experiment in C57BL/6J newborn mice	Darkphase_activetime_saline-injected_m001	behavior	C57BL/6J	#1	biological	F	infrared sensor measurements	377.857	total active time in min	mean±standard deviation	Shapiro-Wilk-Test	0.4987	Two-way ANOVA
a	in vivo prime editing experiment in C57BL/6J newborn mice	Darkphase_activetime_saline-injected_m002	behavior	C57BL/6J	#2	biological	F	infrared sensor measurements	288.857	total active time in min	mean±standard deviation
a	in vivo prime editing experiment in C57BL/6J newborn mice	Darkphase_activetime_saline-injected_m003	behavior	C57BL/6J	#3	biological	M	infrared sensor measurements	433.75	total active time in min	mean±standard deviation
a	in vivo prime editing experiment in C57BL/6J newborn mice	Darkphase_activetime_saline-injected_m004	behavior	C57BL/6J	#4	biological	F	infrared sensor measurements	205.5	total active time in min	mean±standard deviation
a	in vivo prime editing experiment in C57BL/6J newborn mice	Darkphase_activetime_saline-injected_m005	behavior	C57BL/6J	#5	biological	M	infrared sensor measurements	394.75	total active time in min	mean±standard deviation
a	in vivo prime editing experiment in C57BL/6J newborn mice	Darkphase_activetime_saline-injected_m006	behavior	C57BL/6J	#6	biological	M	infrared sensor measurements	361.4	total active time in min	mean±standard deviation
a	in vivo prime editing experiment in C57BL/6J newborn mice	Darkphase_activetime_saline-injected_m007	behavior	C57BL/6J	#7	biological	M	infrared sensor measurements	439	total active time in min	mean±standard deviation
a	in vivo prime editing experiment in C57BL/6J newborn mice	Darkphase_activetime_saline-injected_m008	behavior	C57BL/6J	#8	biological	M	infrared sensor measurements	218	total active time in min	mean±standard deviation
a	in vivo prime editing experiment in C57BL/6J newborn mice	Darkphase_activetime_saline-injected_m009	behavior	C57BL/6J	#9	biological	F	infrared sensor measurements	341	total active time in min	mean±standard deviation
a	in vivo prime editing experiment in C57BL/6J newborn mice	Darkphase_activetime_saline-injected_m010	behavior	C57BL/6J	#10	biological	M	infrared sensor measurements	316.25	total active time in min	mean±standard deviation
a	in vivo prime editing experiment in C57BL/6J newborn mice	Darkphase_activetime_PE-injected-Dnmt1_m001	behavior	C57BL/6J	#1	biological	F	infrared sensor measurements	375.2	total active time in min	mean±standard deviation	Shapiro-Wilk-Test	0.8155	Two-way ANOVA
a	in vivo prime editing experiment in C57BL/6J newborn mice	Darkphase_activetime_PE-injected-Dnmt1_m002	behavior	C57BL/6J	#2	biological	M	infrared sensor measurements	344.333	total active time in min	mean±standard deviation
a	in vivo prime editing experiment in C57BL/6J newborn mice	Darkphase_activetime_PE-injected-Dnmt1_m003	behavior	C57BL/6J	#3	biological	F	infrared sensor measurements	265.4	total active time in min	mean±standard deviation
a	in vivo prime editing experiment in C57BL/6J newborn mice	Darkphase_activetime_PE-injected-Dnmt1_m004	behavior	C57BL/6J	#4	biological	F	infrared sensor measurements	384.25	total active time in min	mean±standard deviation
a	in vivo prime editing experiment in C57BL/6J newborn mice	Darkphase_activetime_PE-injected-Dnmt1_m005	behavior	C57BL/6J	#5	biological	F	infrared sensor measurements	288.182	total active time in min	mean±standard deviation
a	in vivo prime editing experiment in C57BL/6J newborn mice	Darkphase_activetime_PE-injected-Dnmt1_m006	behavior	C57BL/6J	#6	biological	M	infrared sensor measurements	321.778	total active time in min	mean±standard deviation
a	in vivo prime editing experiment in C57BL/6J newborn mice	Darkphase_activetime_PE-injected-Dnmt1_m007	behavior	C57BL/6J	#7	biological	M	infrared sensor measurements	354.889	total active time in min	mean±standard deviation
a	in vivo prime editing experiment in C57BL/6J newborn mice	Darkphase_activetime_PE-injected-Dnmt1_m008	behavior	C57BL/6J	#8	biological	M	infrared sensor measurements	322.875	total active time in min	mean±standard deviation
a	in vivo prime editing experiment in C57BL/6J newborn mice	Darkphase_activetime_PE-injected-Dnmt1_m009	behavior	C57BL/6J	#9	biological	F	infrared sensor measurements	325.25	total active time in min	mean±standard deviation
a	in vivo prime editing experiment in C57BL/6J newborn mice	Darkphase_activetime_PE-injected-Adrb1_m001	behavior	C57BL/6J	#1	biological	M	infrared sensor measurements	435.25	total active time in min	mean±standard deviation	Shapiro-Wilk-Test	0.3806	Two-way ANOVA
a	in vivo prime editing experiment in C57BL/6J newborn mice	Darkphase_activetime_PE-injected-Adrb1_m002	behavior	C57BL/6J	#2	biological	F	infrared sensor measurements	303.5	total active time in min	mean±standard deviation
a	in vivo prime editing experiment in C57BL/6J newborn mice	Darkphase_activetime_PE-injected-Adrb1_m003	behavior	C57BL/6J	#3	biological	M	infrared sensor measurements	316.25	total active time in min	mean±standard deviation
a	in vivo prime editing experiment in C57BL/6J newborn mice	Darkphase_activetime_PE-injected-Adrb1_m004	behavior	C57BL/6J	#4	biological	M	infrared sensor measurements	455.25	total active time in min	mean±standard deviation
a	in vivo prime editing experiment in C57BL/6J newborn mice	Darkphase_activetime_PE-injected-Adrb1_m005	behavior	C57BL/6J	#5	biological	M	infrared sensor measurements	456.5	total active time in min	mean±standard deviation
a	in vivo prime editing experiment in C57BL/6J newborn mice	Darkphase_activetime_PE-injected-Adrb1_m006	behavior	C57BL/6J	#6	biological	F	infrared sensor measurements	493	total active time in min	mean±standard deviation
a	in vivo prime editing experiment in C57BL/6J newborn mice	Darkphase_activetime_PE-injected-Adrb1_m007	behavior	C57BL/6J	#7	biological	F	infrared sensor measurements	474.25	total active time in min	mean±standard deviation
a	in vivo prime editing experiment in C57BL/6J newborn mice	Darkphase_activetime_PE-injected-Adrb1_m008	behavior	C57BL/6J	#8	biological	M	infrared sensor measurements	317.75	total active time in min	mean±standard deviation
a	in vivo prime editing experiment in C57BL/6J newborn mice	Darkphase_activetime_PE-injected-Adrb1_m009	behavior	C57BL/6J	#9	biological	F	infrared sensor measurements	403.25	total active time in min	mean±standard deviation
a	in vivo prime editing experiment in C57BL/6J newborn mice	Darkphase_activetime_PE-injected-Adrb1_m010	behavior	C57BL/6J	#10	biological	M	infrared sensor measurements	403.25	total active time in min	mean±standard deviation
a	in vivo prime editing experiment in C57BL/6J newborn mice	Darkphase_activetime_PE-injected-Adrb1_m011	behavior	C57BL/6J	#11	biological	M	infrared sensor measurements	408.75	total active time in min	mean±standard deviation
a	in vivo prime editing experiment in C57BL/6J newborn mice	Darkphase_activetime_PE-injected-Adrb1_m012	behavior	C57BL/6J	#12	biological	M	infrared sensor measurements	413	total active time in min	mean±standard deviation
a	in vivo prime editing experiment in C57BL/6J newborn mice	Darkphase_activetime_PE-injected-Adrb1_m013	behavior	C57BL/6J	#13	biological	F	infrared sensor measurements	361	total active time in min	mean±standard deviation
a	in vivo prime editing experiment in C57BL/6J newborn mice	Darkphase_activetime_PE-injected-Adrb1_m014	behavior	C57BL/6J	#14	biological	F	infrared sensor measurements	397.25	total active time in min	mean±standard deviation
c	in vivo prime editing experiment in C57BL/6J newborn mice	Lightphase_distancetravelled_saline-injected_m001	behavior	C57BL/6J	#1	biological	F	open field automated tracking	37.6	distance travelled in meters	mean±standard deviation	Shapiro-Wilk-Test	0.2783	Two-way ANOVA
c	in vivo prime editing experiment in C57BL/6J newborn mice	Lightphase_distancetravelled_saline-injected_m002	behavior	C57BL/6J	#2	biological	F	open field automated tracking	43.4	distance travelled in meters	mean±standard deviation
c	in vivo prime editing experiment in C57BL/6J newborn mice	Lightphase_distancetravelled_saline-injected_m003	behavior	C57BL/6J	#3	biological	M	open field automated tracking	37.33	distance travelled in meters	mean±standard deviation
c	in vivo prime editing experiment in C57BL/6J newborn mice	Lightphase_distancetravelled_saline-injected_m004	behavior	C57BL/6J	#4	biological	F	open field automated tracking	42.91	distance travelled in meters	mean±standard deviation
c	in vivo prime editing experiment in C57BL/6J newborn mice	Lightphase_distancetravelled_saline-injected_m005	behavior	C57BL/6J	#5	biological	M	open field automated tracking	36.44	distance travelled in meters	mean±standard deviation
c	in vivo prime editing experiment in C57BL/6J newborn mice	Lightphase_distancetravelled_saline-injected_m006	behavior	C57BL/6J	#6	biological	M	open field automated tracking	39.29	distance travelled in meters	mean±standard deviation
c	in vivo prime editing experiment in C57BL/6J newborn mice	Lightphase_distancetravelled_saline-injected_m007	behavior	C57BL/6J	#7	biological	M	open field automated tracking	38.79	distance travelled in meters	mean±standard deviation
c	in vivo prime editing experiment in C57BL/6J newborn mice	Lightphase_distancetravelled_saline-injected_m008	behavior	C57BL/6J	#8	biological	M	open field automated tracking	38.28	distance travelled in meters	mean±standard deviation
c	in vivo prime editing experiment in C57BL/6J newborn mice	Lightphase_distancetravelled_saline-injected_m009	behavior	C57BL/6J	#9	biological	F	open field automated tracking	29.83	distance travelled in meters	mean±standard deviation
c	in vivo prime editing experiment in C57BL/6J newborn mice	Lightphase_distancetravelled_saline-injected_m010	behavior	C57BL/6J	#10	biological	M	open field automated tracking	32.72	distance travelled in meters	mean±standard deviation
c	in vivo prime editing experiment in C57BL/6J newborn mice	Lightphase_distancetravelled_saline-injected_m011	behavior	C57BL/6J	#11	biological	M	open field automated tracking	22.64	distance travelled in meters	mean±standard deviation
c	in vivo prime editing experiment in C57BL/6J newborn mice	Lightphase_distancetravelled_saline-injected_m012	behavior	C57BL/6J	#12	biological	F	open field automated tracking	32.49	distance travelled in meters	mean±standard deviation
c	in vivo prime editing experiment in C57BL/6J newborn mice	Lightphase_distancetravelled_PE-injected-Dnmt1_m001	behavior	C57BL/6J	#1	biological	F	open field automated tracking	38.25	distance travelled in meters	mean±standard deviation	Shapiro-Wilk-Test	0.6824	Two-way ANOVA
c	in vivo prime editing experiment in C57BL/6J newborn mice	Lightphase_distancetravelled_PE-injected-Dnmt1_m002	behavior	C57BL/6J	#2	biological	M	open field automated tracking	29.83	distance travelled in meters	mean±standard deviation
c	in vivo prime editing experiment in C57BL/6J newborn mice	Lightphase_distancetravelled_PE-injected-Dnmt1_m003	behavior	C57BL/6J	#3	biological	F	open field automated tracking	32.72	distance travelled in meters	mean±standard deviation
c	in vivo prime editing experiment in C57BL/6J newborn mice	Lightphase_distancetravelled_PE-injected-Dnmt1_m004	behavior	C57BL/6J	#4	biological	F	open field automated tracking	22.64	distance travelled in meters	mean±standard deviation
c	in vivo prime editing experiment in C57BL/6J newborn mice	Lightphase_distancetravelled_PE-injected-Dnmt1_m005	behavior	C57BL/6J	#5	biological	F	open field automated tracking	32.49	distance travelled in meters	mean±standard deviation
c	in vivo prime editing experiment in C57BL/6J newborn mice	Lightphase_distancetravelled_PE-injected-Dnmt1_m006	behavior	C57BL/6J	#6	biological	M	open field automated tracking	31.64	distance travelled in meters	mean±standard deviation
c	in vivo prime editing experiment in C57BL/6J newborn mice	Lightphase_distancetravelled_PE-injected-Dnmt1_m007	behavior	C57BL/6J	#7	biological	M	open field automated tracking	59.94	distance travelled in meters	mean±standard deviation
c	in vivo prime editing experiment in C57BL/6J newborn mice	Lightphase_distancetravelled_PE-injected-Dnmt1_m008	behavior	C57BL/6J	#8	biological	M	open field automated tracking	31.46	distance travelled in meters	mean±standard deviation
c	in vivo prime editing experiment in C57BL/6J newborn mice	Lightphase_distancetravelled_PE-injected-Dnmt1_m009	behavior	C57BL/6J	#9	biological	F	open field automated tracking	44.44	distance travelled in meters	mean±standard deviation
c	in vivo prime editing experiment in C57BL/6J newborn mice	Lightphase_distancetravelled_PE-injected-Dnmt1_m010	behavior	C57BL/6J	#10	biological	M	open field automated tracking	37.59	distance travelled in meters	mean±standard deviation
c	in vivo prime editing experiment in C57BL/6J newborn mice	Lightphase_distancetravelled_PE-injected-Dnmt1_m011	behavior	C57BL/6J	#11	biological	F	open field automated tracking	49.36	distance travelled in meters	mean±standard deviation
c	in vivo prime editing experiment in C57BL/6J newborn mice	Lightphase_distancetravelled_PE-injected-Dnmt1_m012	behavior	C57BL/6J	#12	biological	F	open field automated tracking	46.51	distance travelled in meters	mean±standard deviation
c	in vivo prime editing experiment in C57BL/6J newborn mice	Lightphase_distancetravelled_PE-injected-Dnmt1_m013	behavior	C57BL/6J	#13	biological	F	open field automated tracking	45.24	distance travelled in meters	mean±standard deviation
c	in vivo prime editing experiment in C57BL/6J newborn mice	Lightphase_distancetravelled_PE-injected-Dnmt1_m014	behavior	C57BL/6J	#14	biological	M	open field automated tracking	34.34	distance travelled in meters	mean±standard deviation
c	in vivo prime editing experiment in C57BL/6J newborn mice	Lightphase_distancetravelled_PE-injected-Dnmt1_m015	behavior	C57BL/6J	#15	biological	M	open field automated tracking	40.83	distance travelled in meters	mean±standard deviation
c	in vivo prime editing experiment in C57BL/6J newborn mice	Lightphase_distancetravelled_PE-injected-Adrb1_m001	behavior	C57BL/6J	#1	biological	M	open field automated tracking	51.18	distance travelled in meters	mean±standard deviation	Shapiro-Wilk-Test	0.6525	Two-way ANOVA
c	in vivo prime editing experiment in C57BL/6J newborn mice	Lightphase_distancetravelled_PE-injected-Adrb1_m002	behavior	C57BL/6J	#2	biological	F	open field automated tracking	55.03	distance travelled in meters	mean±standard deviation
c	in vivo prime editing experiment in C57BL/6J newborn mice	Lightphase_distancetravelled_PE-injected-Adrb1_m003	behavior	C57BL/6J	#3	biological	M	open field automated tracking	51.08	distance travelled in meters	mean±standard deviation
c	in vivo prime editing experiment in C57BL/6J newborn mice	Lightphase_distancetravelled_PE-injected-Adrb1_m004	behavior	C57BL/6J	#4	biological	M	open field automated tracking	35.6	distance travelled in meters	mean±standard deviation
c	in vivo prime editing experiment in C57BL/6J newborn mice	Lightphase_distancetravelled_PE-injected-Adrb1_m005	behavior	C57BL/6J	#5	biological	M	open field automated tracking	40.61	distance travelled in meters	mean±standard deviation
c	in vivo prime editing experiment in C57BL/6J newborn mice	Lightphase_distancetravelled_PE-injected-Adrb1_m006	behavior	C57BL/6J	#6	biological	F	open field automated tracking	66.52	distance travelled in meters	mean±standard deviation
c	in vivo prime editing experiment in C57BL/6J newborn mice	Lightphase_distancetravelled_PE-injected-Adrb1_m007	behavior	C57BL/6J	#7	biological	F	open field automated tracking	32.29	distance travelled in meters	mean±standard deviation
c	in vivo prime editing experiment in C57BL/6J newborn mice	Lightphase_distancetravelled_PE-injected-Adrb1_m008	behavior	C57BL/6J	#8	biological	M	open field automated tracking	47.22	distance travelled in meters	mean±standard deviation
c	in vivo prime editing experiment in C57BL/6J newborn mice	Lightphase_distancetravelled_PE-injected-Adrb1_m009	behavior	C57BL/6J	#9	biological	F	open field automated tracking	53.34	distance travelled in meters	mean±standard deviation
c	in vivo prime editing experiment in C57BL/6J newborn mice	Lightphase_distancetravelled_PE-injected-Adrb1_m010	behavior	C57BL/6J	#10	biological	M	open field automated tracking	57.19	distance travelled in meters	mean±standard deviation
c	in vivo prime editing experiment in C57BL/6J newborn mice	Lightphase_distancetravelled_PE-injected-Adrb1_m011	behavior	C57BL/6J	#11	biological	M	open field automated tracking	52.17	distance travelled in meters	mean±standard deviation
c	in vivo prime editing experiment in C57BL/6J newborn mice	Lightphase_distancetravelled_PE-injected-Adrb1_m012	behavior	C57BL/6J	#12	biological	M	open field automated tracking	40.66	distance travelled in meters	mean±standard deviation
c	in vivo prime editing experiment in C57BL/6J newborn mice	Lightphase_distancetravelled_PE-injected-Adrb1_m013	behavior	C57BL/6J	#13	biological	F	open field automated tracking	37.82	distance travelled in meters	mean±standard deviation
c	in vivo prime editing experiment in C57BL/6J newborn mice	Lightphase_distancetravelled_PE-injected-Adrb1_m014	behavior	C57BL/6J	#14	biological	F	open field automated tracking	39.7	distance travelled in meters	mean±standard deviation
c	in vivo prime editing experiment in C57BL/6J newborn mice	Lightphase_distancetravelled_PE-injected-Adrb1_m015	behavior	C57BL/6J	#15	biological	M	open field automated tracking	47.09	distance travelled in meters	mean±standard deviation
c	in vivo prime editing experiment in C57BL/6J newborn mice	Lightphase_distancetravelled_PE-injected-Adrb1_m016	behavior	C57BL/6J	#16	biological	F	open field automated tracking	50.76	distance travelled in meters	mean±standard deviation
c	in vivo prime editing experiment in C57BL/6J newborn mice	Lightphase_distancetravelled_PE-injected-Adrb1_m017	behavior	C57BL/6J	#17	biological	M	open field automated tracking	39.2	distance travelled in meters	mean±standard deviation
c	in vivo prime editing experiment in C57BL/6J newborn mice	Darkphase_distancetravelled_saline-injected_m001	behavior	C57BL/6J	#1	biological	F	open field automated tracking	55.02	distance travelled in meters	mean±standard deviation	Shapiro-Wilk-Test	0.9196	Two-way ANOVA
c	in vivo prime editing experiment in C57BL/6J newborn mice	Darkphase_distancetravelled_saline-injected_m002	behavior	C57BL/6J	#2	biological	F	open field automated tracking	43.83	distance travelled in meters	mean±standard deviation
c	in vivo prime editing experiment in C57BL/6J newborn mice	Darkphase_distancetravelled_saline-injected_m003	behavior	C57BL/6J	#3	biological	M	open field automated tracking	39.94	distance travelled in meters	mean±standard deviation
c	in vivo prime editing experiment in C57BL/6J newborn mice	Darkphase_distancetravelled_saline-injected_m004	behavior	C57BL/6J	#4	biological	F	open field automated tracking	44.84	distance travelled in meters	mean±standard deviation
c	in vivo prime editing experiment in C57BL/6J newborn mice	Darkphase_distancetravelled_saline-injected_m005	behavior	C57BL/6J	#5	biological	M	open field automated tracking	40.35	distance travelled in meters	mean±standard deviation
c	in vivo prime editing experiment in C57BL/6J newborn mice	Darkphase_distancetravelled_saline-injected_m006	behavior	C57BL/6J	#6	biological	M	open field automated tracking	45.5	distance travelled in meters	mean±standard deviation
c	in vivo prime editing experiment in C57BL/6J newborn mice	Darkphase_distancetravelled_saline-injected_m007	behavior	C57BL/6J	#7	biological	M	open field automated tracking	48.25	distance travelled in meters	mean±standard deviation
c	in vivo prime editing experiment in C57BL/6J newborn mice	Darkphase_distancetravelled_saline-injected_m008	behavior	C57BL/6J	#8	biological	M	open field automated tracking	46.47	distance travelled in meters	mean±standard deviation
c	in vivo prime editing experiment in C57BL/6J newborn mice	Darkphase_distancetravelled_saline-injected_m009	behavior	C57BL/6J	#9	biological	F	open field automated tracking	38.56	distance travelled in meters	mean±standard deviation
c	in vivo prime editing experiment in C57BL/6J newborn mice	Darkphase_distancetravelled_saline-injected_m010	behavior	C57BL/6J	#10	biological	M	open field automated tracking	44.75	distance travelled in meters	mean±standard deviation
c	in vivo prime editing experiment in C57BL/6J newborn mice	Darkphase_distancetravelled_saline-injected_m011	behavior	C57BL/6J	#11	biological	M	open field automated tracking	33.62	distance travelled in meters	mean±standard deviation
c	in vivo prime editing experiment in C57BL/6J newborn mice	Darkphase_distancetravelled_saline-injected_m012	behavior	C57BL/6J	#12	biological	F	open field automated tracking	37.66	distance travelled in meters	mean±standard deviation
c	in vivo prime editing experiment in C57BL/6J newborn mice	Darkphase_distancetravelled_PE-injected-Dnmt1_m001	behavior	C57BL/6J	#1	biological	F	open field automated tracking	46.47	distance travelled in meters	mean±standard deviation	Shapiro-Wilk-Test	0.1524	Two-way ANOVA
c	in vivo prime editing experiment in C57BL/6J newborn mice	Darkphase_distancetravelled_PE-injected-Dnmt1_m002	behavior	C57BL/6J	#2	biological	M	open field automated tracking	38.54	distance travelled in meters	mean±standard deviation
c	in vivo prime editing experiment in C57BL/6J newborn mice	Darkphase_distancetravelled_PE-injected-Dnmt1_m003	behavior	C57BL/6J	#3	biological	F	open field automated tracking	44.75	distance travelled in meters	mean±standard deviation
c	in vivo prime editing experiment in C57BL/6J newborn mice	Darkphase_distancetravelled_PE-injected-Dnmt1_m004	behavior	C57BL/6J	#4	biological	F	open field automated tracking	33.62	distance travelled in meters	mean±standard deviation
c	in vivo prime editing experiment in C57BL/6J newborn mice	Darkphase_distancetravelled_PE-injected-Dnmt1_m005	behavior	C57BL/6J	#5	biological	F	open field automated tracking	37.66	distance travelled in meters	mean±standard deviation
c	in vivo prime editing experiment in C57BL/6J newborn mice	Darkphase_distancetravelled_PE-injected-Dnmt1_m006	behavior	C57BL/6J	#6	biological	M	open field automated tracking	50.13	distance travelled in meters	mean±standard deviation
c	in vivo prime editing experiment in C57BL/6J newborn mice	Darkphase_distancetravelled_PE-injected-Dnmt1_m007	behavior	C57BL/6J	#7	biological	M	open field automated tracking	54.62	distance travelled in meters	mean±standard deviation
c	in vivo prime editing experiment in C57BL/6J newborn mice	Darkphase_distancetravelled_PE-injected-Dnmt1_m009	behavior	C57BL/6J	#9	biological	F	open field automated tracking	49.09	distance travelled in meters	mean±standard deviation
c	in vivo prime editing experiment in C57BL/6J newborn mice	Darkphase_distancetravelled_PE-injected-Dnmt1_m010	behavior	C57BL/6J	#10	biological	M	open field automated tracking	36.04	distance travelled in meters	mean±standard deviation
c	in vivo prime editing experiment in C57BL/6J newborn mice	Darkphase_distancetravelled_PE-injected-Dnmt1_m011	behavior	C57BL/6J	#11	biological	F	open field automated tracking	53.2	distance travelled in meters	mean±standard deviation
c	in vivo prime editing experiment in C57BL/6J newborn mice	Darkphase_distancetravelled_PE-injected-Dnmt1_m012	behavior	C57BL/6J	#12	biological	F	open field automated tracking	42.16	distance travelled in meters	mean±standard deviation
c	in vivo prime editing experiment in C57BL/6J newborn mice	Darkphase_distancetravelled_PE-injected-Dnmt1_m013	behavior	C57BL/6J	#13	biological	F	open field automated tracking	37.68	distance travelled in meters	mean±standard deviation
c	in vivo prime editing experiment in C57BL/6J newborn mice	Darkphase_distancetravelled_PE-injected-Dnmt1_m014	behavior	C57BL/6J	#14	biological	M	open field automated tracking	36.28	distance travelled in meters	mean±standard deviation
c	in vivo prime editing experiment in C57BL/6J newborn mice	Darkphase_distancetravelled_PE-injected-Dnmt1_m015	behavior	C57BL/6J	#15	biological	M	open field automated tracking	54.65	distance travelled in meters	mean±standard deviation
c	in vivo prime editing experiment in C57BL/6J newborn mice	Darkphase_distancetravelled_PE-injected-Adrb1_m001	behavior	C57BL/6J	#1	biological	M	open field automated tracking	51.04	distance travelled in meters	mean±standard deviation	Shapiro-Wilk-Test	0.4243	Two-way ANOVA
c	in vivo prime editing experiment in C57BL/6J newborn mice	Darkphase_distancetravelled_PE-injected-Adrb1_m002	behavior	C57BL/6J	#2	biological	F	open field automated tracking	55.96	distance travelled in meters	mean±standard deviation
c	in vivo prime editing experiment in C57BL/6J newborn mice	Darkphase_distancetravelled_PE-injected-Adrb1_m003	behavior	C57BL/6J	#3	biological	M	open field automated tracking	46.79	distance travelled in meters	mean±standard deviation
c	in vivo prime editing experiment in C57BL/6J newborn mice	Darkphase_distancetravelled_PE-injected-Adrb1_m004	behavior	C57BL/6J	#4	biological	M	open field automated tracking	45.06	distance travelled in meters	mean±standard deviation
c	in vivo prime editing experiment in C57BL/6J newborn mice	Darkphase_distancetravelled_PE-injected-Adrb1_m005	behavior	C57BL/6J	#5	biological	M	open field automated tracking	66.02	distance travelled in meters	mean±standard deviation
c	in vivo prime editing experiment in C57BL/6J newborn mice	Darkphase_distancetravelled_PE-injected-Adrb1_m006	behavior	C57BL/6J	#6	biological	F	open field automated tracking	65.5	distance travelled in meters	mean±standard deviation
c	in vivo prime editing experiment in C57BL/6J newborn mice	Darkphase_distancetravelled_PE-injected-Adrb1_m007	behavior	C57BL/6J	#7	biological	F	open field automated tracking	53.36	distance travelled in meters	mean±standard deviation
c	in vivo prime editing experiment in C57BL/6J newborn mice	Darkphase_distancetravelled_PE-injected-Adrb1_m008	behavior	C57BL/6J	#8	biological	M	open field automated tracking	48.67	distance travelled in meters	mean±standard deviation
c	in vivo prime editing experiment in C57BL/6J newborn mice	Darkphase_distancetravelled_PE-injected-Adrb1_m009	behavior	C57BL/6J	#9	biological	F	open field automated tracking	47.86	distance travelled in meters	mean±standard deviation
c	in vivo prime editing experiment in C57BL/6J newborn mice	Darkphase_distancetravelled_PE-injected-Adrb1_m011	behavior	C57BL/6J	#11	biological	M	open field automated tracking	38.66	distance travelled in meters	mean±standard deviation
c	in vivo prime editing experiment in C57BL/6J newborn mice	Darkphase_distancetravelled_PE-injected-Adrb1_m012	behavior	C57BL/6J	#12	biological	M	open field automated tracking	44.76	distance travelled in meters	mean±standard deviation
c	in vivo prime editing experiment in C57BL/6J newborn mice	Darkphase_distancetravelled_PE-injected-Adrb1_m013	behavior	C57BL/6J	#13	biological	F	open field automated tracking	50.14	distance travelled in meters	mean±standard deviation
c	in vivo prime editing experiment in C57BL/6J newborn mice	Darkphase_distancetravelled_PE-injected-Adrb1_m014	behavior	C57BL/6J	#14	biological	F	open field automated tracking	41.11	distance travelled in meters	mean±standard deviation
c	in vivo prime editing experiment in C57BL/6J newborn mice	Darkphase_distancetravelled_PE-injected-Adrb1_m015	behavior	C57BL/6J	#15	biological	M	open field automated tracking	54.92	distance travelled in meters	mean±standard deviation
c	in vivo prime editing experiment in C57BL/6J newborn mice	Darkphase_distancetravelled_PE-injected-Adrb1_m016	behavior	C57BL/6J	#16	biological	F	open field automated tracking	55.34	distance travelled in meters	mean±standard deviation
c	in vivo prime editing experiment in C57BL/6J newborn mice	Darkphase_distancetravelled_PE-injected-Adrb1_m017	behavior	C57BL/6J	#17	biological	M	open field automated tracking	41.55	distance travelled in meters	mean±standard deviation
c	in vivo prime editing experiment in C57BL/6J newborn mice	Lightphase_velocity_saline-injected_m001	behavior	C57BL/6J	#1	biological	F	open field manual tracking	12.6	velocity in cm/s	mean±standard deviation	Shapiro-Wilk-Test	0.8976	Two-way ANOVA
c	in vivo prime editing experiment in C57BL/6J newborn mice	Lightphase_velocity_saline-injected_m002	behavior	C57BL/6J	#2	biological	F	open field automated tracking	14	velocity in cm/s	mean±standard deviation
c	in vivo prime editing experiment in C57BL/6J newborn mice	Lightphase_velocity_saline-injected_m003	behavior	C57BL/6J	#3	biological	M	open field automated tracking	13.2	velocity in cm/s	mean±standard deviation
c	in vivo prime editing experiment in C57BL/6J newborn mice	Lightphase_velocity_saline-injected_m004	behavior	C57BL/6J	#4	biological	F	open field automated tracking	13.9	velocity in cm/s	mean±standard deviation
c	in vivo prime editing experiment in C57BL/6J newborn mice	Lightphase_velocity_saline-injected_m005	behavior	C57BL/6J	#5	biological	M	open field automated tracking	13.4	velocity in cm/s	mean±standard deviation
c	in vivo prime editing experiment in C57BL/6J newborn mice	Lightphase_velocity_saline-injected_m006	behavior	C57BL/6J	#6	biological	M	open field automated tracking	12.4	velocity in cm/s	mean±standard deviation
c	in vivo prime editing experiment in C57BL/6J newborn mice	Lightphase_velocity_saline-injected_m007	behavior	C57BL/6J	#7	biological	M	open field automated tracking	13.3	velocity in cm/s	mean±standard deviation
c	in vivo prime editing experiment in C57BL/6J newborn mice	Lightphase_velocity_saline-injected_m008	behavior	C57BL/6J	#8	biological	M	open field automated tracking	13.8	velocity in cm/s	mean±standard deviation
c	in vivo prime editing experiment in C57BL/6J newborn mice	Lightphase_velocity_saline-injected_m009	behavior	C57BL/6J	#9	biological	F	open field automated tracking	14.6	velocity in cm/s	mean±standard deviation
c	in vivo prime editing experiment in C57BL/6J newborn mice	Lightphase_velocity_PE-injected-Dnmt1_m001	behavior	C57BL/6J	#1	biological	F	open field automated tracking	13.1	velocity in cm/s	mean±standard deviation	Shapiro-Wilk-Test	0.2167	Two-way ANOVA
c	in vivo prime editing experiment in C57BL/6J newborn mice	Lightphase_velocity_PE-injected-Dnmt1_m002	behavior	C57BL/6J	#2	biological	M	open field automated tracking	11.9	velocity in cm/s	mean±standard deviation
c	in vivo prime editing experiment in C57BL/6J newborn mice	Lightphase_velocity_PE-injected-Dnmt1_m003	behavior	C57BL/6J	#3	biological	F	open field automated tracking	13.7	velocity in cm/s	mean±standard deviation
c	in vivo prime editing experiment in C57BL/6J newborn mice	Lightphase_velocity_PE-injected-Dnmt1_m004	behavior	C57BL/6J	#4	biological	F	open field automated tracking	12.66	velocity in cm/s	mean±standard deviation
c	in vivo prime editing experiment in C57BL/6J newborn mice	Lightphase_velocity_PE-injected-Dnmt1_m005	behavior	C57BL/6J	#5	biological	F	open field automated tracking	16.03	velocity in cm/s	mean±standard deviation
c	in vivo prime editing experiment in C57BL/6J newborn mice	Lightphase_velocity_PE-injected-Dnmt1_m006	behavior	C57BL/6J	#6	biological	M	open field automated tracking	12.07	velocity in cm/s	mean±standard deviation
c	in vivo prime editing experiment in C57BL/6J newborn mice	Lightphase_velocity_PE-injected-Dnmt1_m007	behavior	C57BL/6J	#7	biological	M	open field automated tracking	14.93	velocity in cm/s	mean±standard deviation
c	in vivo prime editing experiment in C57BL/6J newborn mice	Lightphase_velocity_PE-injected-Dnmt1_m008	behavior	C57BL/6J	#8	biological	M	open field automated tracking	11.88	velocity in cm/s	mean±standard deviation
c	in vivo prime editing experiment in C57BL/6J newborn mice	Lightphase_velocity_PE-injected-Dnmt1_m009	behavior	C57BL/6J	#9	biological	F	open field automated tracking	14.43	velocity in cm/s	mean±standard deviation
c	in vivo prime editing experiment in C57BL/6J newborn mice	Lightphase_velocity_PE-injected-Dnmt1_m010	behavior	C57BL/6J	#10	biological	M	open field automated tracking	13.41	velocity in cm/s	mean±standard deviation
c	in vivo prime editing experiment in C57BL/6J newborn mice	Lightphase_velocity_PE-injected-Dnmt1_m011	behavior	C57BL/6J	#11	biological	F	open field automated tracking	12.92	velocity in cm/s	mean±standard deviation
c	in vivo prime editing experiment in C57BL/6J newborn mice	Lightphase_velocity_PE-injected-Dnmt1_m012	behavior	C57BL/6J	#12	biological	F	open field automated tracking	13.05	velocity in cm/s	mean±standard deviation
c	in vivo prime editing experiment in C57BL/6J newborn mice	Lightphase_velocity_PE-injected-Dnmt1_m013	behavior	C57BL/6J	#13	biological	F	open field automated tracking	12.73	velocity in cm/s	mean±standard deviation
c	in vivo prime editing experiment in C57BL/6J newborn mice	Lightphase_velocity_PE-injected-Adrb1_m001	behavior	C57BL/6J	#1	biological	M	open field automated tracking	14.9	velocity in cm/s	mean±standard deviation	Shapiro-Wilk-Test	0.9698	Two-way ANOVA
c	in vivo prime editing experiment in C57BL/6J newborn mice	Lightphase_velocity_PE-injected-Adrb1_m002	behavior	C57BL/6J	#2	biological	F	open field automated tracking	14.6	velocity in cm/s	mean±standard deviation
c	in vivo prime editing experiment in C57BL/6J newborn mice	Lightphase_velocity_PE-injected-Adrb1_m003	behavior	C57BL/6J	#3	biological	M	open field automated tracking	15.1	velocity in cm/s	mean±standard deviation
c	in vivo prime editing experiment in C57BL/6J newborn mice	Lightphase_velocity_PE-injected-Adrb1_m004	behavior	C57BL/6J	#4	biological	M	open field automated tracking	14.5	velocity in cm/s	mean±standard deviation
c	in vivo prime editing experiment in C57BL/6J newborn mice	Lightphase_velocity_PE-injected-Adrb1_m005	behavior	C57BL/6J	#5	biological	M	open field automated tracking	14	velocity in cm/s	mean±standard deviation
c	in vivo prime editing experiment in C57BL/6J newborn mice	Lightphase_velocity_PE-injected-Adrb1_m006	behavior	C57BL/6J	#6	biological	F	open field automated tracking	15.1	velocity in cm/s	mean±standard deviation
c	in vivo prime editing experiment in C57BL/6J newborn mice	Lightphase_velocity_PE-injected-Adrb1_m007	behavior	C57BL/6J	#7	biological	F	open field automated tracking	12.8	velocity in cm/s	mean±standard deviation
c	in vivo prime editing experiment in C57BL/6J newborn mice	Lightphase_velocity_PE-injected-Adrb1_m008	behavior	C57BL/6J	#8	biological	M	open field automated tracking	14.4	velocity in cm/s	mean±standard deviation
c	in vivo prime editing experiment in C57BL/6J newborn mice	Lightphase_velocity_PE-injected-Adrb1_m009	behavior	C57BL/6J	#9	biological	F	open field automated tracking	15.8	velocity in cm/s	mean±standard deviation
c	in vivo prime editing experiment in C57BL/6J newborn mice	Lightphase_velocity_PE-injected-Adrb1_m010	behavior	C57BL/6J	#10	biological	M	open field automated tracking	15.1	velocity in cm/s	mean±standard deviation
c	in vivo prime editing experiment in C57BL/6J newborn mice	Lightphase_velocity_PE-injected-Adrb1_m011	behavior	C57BL/6J	#11	biological	M	open field automated tracking	15	velocity in cm/s	mean±standard deviation
c	in vivo prime editing experiment in C57BL/6J newborn mice	Lightphase_velocity_PE-injected-Adrb1_m012	behavior	C57BL/6J	#12	biological	M	open field automated tracking	13.8	velocity in cm/s	mean±standard deviation
c	in vivo prime editing experiment in C57BL/6J newborn mice	Lightphase_velocity_PE-injected-Adrb1_m013	behavior	C57BL/6J	#13	biological	F	open field automated tracking	13.8	velocity in cm/s	mean±standard deviation
c	in vivo prime editing experiment in C57BL/6J newborn mice	Lightphase_velocity_PE-injected-Adrb1_m014	behavior	C57BL/6J	#14	biological	F	open field automated tracking	14	velocity in cm/s	mean±standard deviation
c	in vivo prime editing experiment in C57BL/6J newborn mice	Lightphase_velocity_PE-injected-Adrb1_m015	behavior	C57BL/6J	#15	biological	M	open field automated tracking	15.9	velocity in cm/s	mean±standard deviation
c	in vivo prime editing experiment in C57BL/6J newborn mice	Lightphase_velocity_PE-injected-Adrb1_m016	behavior	C57BL/6J	#16	biological	F	open field automated tracking	16.4	velocity in cm/s	mean±standard deviation
c	in vivo prime editing experiment in C57BL/6J newborn mice	Lightphase_velocity_PE-injected-Adrb1_m017	behavior	C57BL/6J	#17	biological	M	open field automated tracking	13.5	velocity in cm/s	mean±standard deviation
c	in vivo prime editing experiment in C57BL/6J newborn mice	Darkphase_velocity_saline-injected_m001	behavior	C57BL/6J	#1	biological	F	open field automated tracking	12	velocity in cm/s	mean±standard deviation	Shapiro-Wilk-Test	0.145	Two-way ANOVA
c	in vivo prime editing experiment in C57BL/6J newborn mice	Darkphase_velocity_saline-injected_m002	behavior	C57BL/6J	#2	biological	F	open field automated tracking	14.1	velocity in cm/s	mean±standard deviation
c	in vivo prime editing experiment in C57BL/6J newborn mice	Darkphase_velocity_saline-injected_m003	behavior	C57BL/6J	#3	biological	M	open field automated tracking	14.8	velocity in cm/s	mean±standard deviation
c	in vivo prime editing experiment in C57BL/6J newborn mice	Darkphase_velocity_saline-injected_m004	behavior	C57BL/6J	#4	biological	F	open field automated tracking	13.8	velocity in cm/s	mean±standard deviation
c	in vivo prime editing experiment in C57BL/6J newborn mice	Darkphase_velocity_saline-injected_m005	behavior	C57BL/6J	#5	biological	M	open field automated tracking	14.3	velocity in cm/s	mean±standard deviation
c	in vivo prime editing experiment in C57BL/6J newborn mice	Darkphase_velocity_saline-injected_m006	behavior	C57BL/6J	#6	biological	M	open field automated tracking	14.3	velocity in cm/s	mean±standard deviation
c	in vivo prime editing experiment in C57BL/6J newborn mice	Darkphase_velocity_saline-injected_m007	behavior	C57BL/6J	#7	biological	M	open field automated tracking	13.4	velocity in cm/s	mean±standard deviation
c	in vivo prime editing experiment in C57BL/6J newborn mice	Darkphase_velocity_saline-injected_m008	behavior	C57BL/6J	#8	biological	M	open field automated tracking	12.3	velocity in cm/s	mean±standard deviation
c	in vivo prime editing experiment in C57BL/6J newborn mice	Darkphase_velocity_saline-injected_m009	behavior	C57BL/6J	#9	biological	F	open field automated tracking	14.8	velocity in cm/s	mean±standard deviation
c	in vivo prime editing experiment in C57BL/6J newborn mice	Darkphase_velocity_PE-injected-Dnmt1_m001	behavior	C57BL/6J	#1	biological	F	open field automated tracking	13.2	velocity in cm/s	mean±standard deviation	Shapiro-Wilk-Test	0.1628	Two-way ANOVA
c	in vivo prime editing experiment in C57BL/6J newborn mice	Darkphase_velocity_PE-injected-Dnmt1_m002	behavior	C57BL/6J	#2	biological	M	open field automated tracking	12.8	velocity in cm/s	mean±standard deviation
c	in vivo prime editing experiment in C57BL/6J newborn mice	Darkphase_velocity_PE-injected-Dnmt1_m003	behavior	C57BL/6J	#3	biological	F	open field automated tracking	13.5	velocity in cm/s	mean±standard deviation
c	in vivo prime editing experiment in C57BL/6J newborn mice	Darkphase_velocity_PE-injected-Dnmt1_m004	behavior	C57BL/6J	#4	biological	F	open field automated tracking	13.91	velocity in cm/s	mean±standard deviation
c	in vivo prime editing experiment in C57BL/6J newborn mice	Darkphase_velocity_PE-injected-Dnmt1_m005	behavior	C57BL/6J	#5	biological	F	open field automated tracking	15.4	velocity in cm/s	mean±standard deviation
c	in vivo prime editing experiment in C57BL/6J newborn mice	Darkphase_velocity_PE-injected-Dnmt1_m007	behavior	C57BL/6J	#7	biological	M	open field automated tracking	13.98	velocity in cm/s	mean±standard deviation
c	in vivo prime editing experiment in C57BL/6J newborn mice	Darkphase_velocity_PE-injected-Dnmt1_m008	behavior	C57BL/6J	#9	biological	M	open field automated tracking	13.1	velocity in cm/s	mean±standard deviation
c	in vivo prime editing experiment in C57BL/6J newborn mice	Darkphase_velocity_PE-injected-Dnmt1_m009	behavior	C57BL/6J	#10	biological	F	open field automated tracking	16.92	velocity in cm/s	mean±standard deviation
c	in vivo prime editing experiment in C57BL/6J newborn mice	Darkphase_velocity_PE-injected-Dnmt1_m010	behavior	C57BL/6J	#11	biological	M	open field automated tracking	15.33	velocity in cm/s	mean±standard deviation
c	in vivo prime editing experiment in C57BL/6J newborn mice	Darkphase_velocity_PE-injected-Dnmt1_m011	behavior	C57BL/6J	#12	biological	F	open field automated tracking	12.56	velocity in cm/s	mean±standard deviation
c	in vivo prime editing experiment in C57BL/6J newborn mice	Darkphase_velocity_PE-injected-Dnmt1_m012	behavior	C57BL/6J	#13	biological	F	open field automated tracking	13.35	velocity in cm/s	mean±standard deviation
c	in vivo prime editing experiment in C57BL/6J newborn mice	Darkphase_velocity_PE-injected-Dnmt1_m013	behavior	C57BL/6J	#14	biological	F	open field automated tracking	14.35	velocity in cm/s	mean±standard deviation
c	in vivo prime editing experiment in C57BL/6J newborn mice	Darkphase_velocity_PE-injected-Adrb1_m001	behavior	C57BL/6J	#1	biological	M	open field automated tracking	15.9	velocity in cm/s	mean±standard deviation	Shapiro-Wilk-Test	0.8255	Two-way ANOVA
c	in vivo prime editing experiment in C57BL/6J newborn mice	Darkphase_velocity_PE-injected-Adrb1_m002	behavior	C57BL/6J	#2	biological	F	open field automated tracking	16.4	velocity in cm/s	mean±standard deviation
c	in vivo prime editing experiment in C57BL/6J newborn mice	Darkphase_velocity_PE-injected-Adrb1_m003	behavior	C57BL/6J	#3	biological	M	open field automated tracking	15.5	velocity in cm/s	mean±standard deviation
c	in vivo prime editing experiment in C57BL/6J newborn mice	Darkphase_velocity_PE-injected-Adrb1_m004	behavior	C57BL/6J	#4	biological	M	open field automated tracking	14.8	velocity in cm/s	mean±standard deviation
c	in vivo prime editing experiment in C57BL/6J newborn mice	Darkphase_velocity_PE-injected-Adrb1_m005	behavior	C57BL/6J	#5	biological	M	open field automated tracking	18.2	velocity in cm/s	mean±standard deviation
c	in vivo prime editing experiment in C57BL/6J newborn mice	Darkphase_velocity_PE-injected-Adrb1_m006	behavior	C57BL/6J	#6	biological	F	open field automated tracking	17.7	velocity in cm/s	mean±standard deviation
c	in vivo prime editing experiment in C57BL/6J newborn mice	Darkphase_velocity_PE-injected-Adrb1_m007	behavior	C57BL/6J	#7	biological	F	open field automated tracking	17	velocity in cm/s	mean±standard deviation
c	in vivo prime editing experiment in C57BL/6J newborn mice	Darkphase_velocity_PE-injected-Adrb1_m008	behavior	C57BL/6J	#8	biological	M	open field automated tracking	17.2	velocity in cm/s	mean±standard deviation
c	in vivo prime editing experiment in C57BL/6J newborn mice	Darkphase_velocity_PE-injected-Adrb1_m009	behavior	C57BL/6J	#9	biological	F	open field automated tracking	16.8	velocity in cm/s	mean±standard deviation
c	in vivo prime editing experiment in C57BL/6J newborn mice	Darkphase_velocity_PE-injected-Adrb1_m010	behavior	C57BL/6J	#11	biological	M	open field automated tracking	11.6	velocity in cm/s	mean±standard deviation
c	in vivo prime editing experiment in C57BL/6J newborn mice	Darkphase_velocity_PE-injected-Adrb1_m011	behavior	C57BL/6J	#12	biological	M	open field automated tracking	14.2	velocity in cm/s	mean±standard deviation
c	in vivo prime editing experiment in C57BL/6J newborn mice	Darkphase_velocity_PE-injected-Adrb1_m012	behavior	C57BL/6J	#13	biological	M	open field automated tracking	14.4	velocity in cm/s	mean±standard deviation
c	in vivo prime editing experiment in C57BL/6J newborn mice	Darkphase_velocity_PE-injected-Adrb1_m013	behavior	C57BL/6J	#14	biological	F	open field automated tracking	13.2	velocity in cm/s	mean±standard deviation
c	in vivo prime editing experiment in C57BL/6J newborn mice	Darkphase_velocity_PE-injected-Adrb1_m014	behavior	C57BL/6J	#15	biological	F	open field automated tracking	15.4	velocity in cm/s	mean±standard deviation
c	in vivo prime editing experiment in C57BL/6J newborn mice	Darkphase_velocity_PE-injected-Adrb1_m015	behavior	C57BL/6J	#16	biological	M	open field automated tracking	16.1	velocity in cm/s	mean±standard deviation
c	in vivo prime editing experiment in C57BL/6J newborn mice	Darkphase_velocity_PE-injected-Adrb1_m016	behavior	C57BL/6J	#17	biological	F	open field automated tracking	12.9	velocity in cm/s	mean±standard deviation
c	in vivo prime editing experiment in C57BL/6J newborn mice	Lightphase_supportedrears_saline-injected_m001	behavior	C57BL/6J	#1	biological	F	open field manual tracking	65	number	mean±standard deviation	Shapiro-Wilk-Test	0.6728	Two-way ANOVA
c	in vivo prime editing experiment in C57BL/6J newborn mice	Lightphase_supportedrears_saline-injected_m002	behavior	C57BL/6J	#2	biological	F	open field manual tracking	62	number	mean±standard deviation
c	in vivo prime editing experiment in C57BL/6J newborn mice	Lightphase_supportedrears_saline-injected_m003	behavior	C57BL/6J	#3	biological	M	open field manual tracking	56	number	mean±standard deviation
c	in vivo prime editing experiment in C57BL/6J newborn mice	Lightphase_supportedrears_saline-injected_m004	behavior	C57BL/6J	#4	biological	F	open field manual tracking	44	number	mean±standard deviation
c	in vivo prime editing experiment in C57BL/6J newborn mice	Lightphase_supportedrears_saline-injected_m005	behavior	C57BL/6J	#5	biological	M	open field manual tracking	50	number	mean±standard deviation
c	in vivo prime editing experiment in C57BL/6J newborn mice	Lightphase_supportedrears_saline-injected_m006	behavior	C57BL/6J	#6	biological	M	open field manual tracking	52	number	mean±standard deviation
c	in vivo prime editing experiment in C57BL/6J newborn mice	Lightphase_supportedrears_saline-injected_m007	behavior	C57BL/6J	#7	biological	M	open field manual tracking	50	number	mean±standard deviation
c	in vivo prime editing experiment in C57BL/6J newborn mice	Lightphase_supportedrears_saline-injected_m008	behavior	C57BL/6J	#8	biological	M	open field manual tracking	42	number	mean±standard deviation
c	in vivo prime editing experiment in C57BL/6J newborn mice	Lightphase_supportedrears_saline-injected_m009	behavior	C57BL/6J	#9	biological	F	open field manual tracking	52	number	mean±standard deviation
c	in vivo prime editing experiment in C57BL/6J newborn mice	Lightphase_supportedrears_PE-injected-Dnmt1_m001	behavior	C57BL/6J	#1	biological	F	open field manual tracking	59	number	mean±standard deviation	Shapiro-Wilk-Test	0.0911	Two-way ANOVA
c	in vivo prime editing experiment in C57BL/6J newborn mice	Lightphase_supportedrears_PE-injected-Dnmt1_m002	behavior	C57BL/6J	#2	biological	M	open field manual tracking	63	number	mean±standard deviation
c	in vivo prime editing experiment in C57BL/6J newborn mice	Lightphase_supportedrears_PE-injected-Dnmt1_m003	behavior	C57BL/6J	#3	biological	F	open field manual tracking	57	number	mean±standard deviation
c	in vivo prime editing experiment in C57BL/6J newborn mice	Lightphase_supportedrears_PE-injected-Dnmt1_m004	behavior	C57BL/6J	#4	biological	F	open field manual tracking	41	number	mean±standard deviation
c	in vivo prime editing experiment in C57BL/6J newborn mice	Lightphase_supportedrears_PE-injected-Dnmt1_m005	behavior	C57BL/6J	#5	biological	F	open field manual tracking	59	number	mean±standard deviation
c	in vivo prime editing experiment in C57BL/6J newborn mice	Lightphase_supportedrears_PE-injected-Dnmt1_m006	behavior	C57BL/6J	#6	biological	M	open field manual tracking	62	number	mean±standard deviation
c	in vivo prime editing experiment in C57BL/6J newborn mice	Lightphase_supportedrears_PE-injected-Dnmt1_m007	behavior	C57BL/6J	#7	biological	M	open field manual tracking	41	number	mean±standard deviation
c	in vivo prime editing experiment in C57BL/6J newborn mice	Lightphase_supportedrears_PE-injected-Dnmt1_m008	behavior	C57BL/6J	#8	biological	M	open field manual tracking	34	number	mean±standard deviation
c	in vivo prime editing experiment in C57BL/6J newborn mice	Lightphase_supportedrears_PE-injected-Dnmt1_m009	behavior	C57BL/6J	#9	biological	F	open field manual tracking	39	number	mean±standard deviation
c	in vivo prime editing experiment in C57BL/6J newborn mice	Lightphase_supportedrears_PE-injected-Dnmt1_m010	behavior	C57BL/6J	#10	biological	M	open field manual tracking	43	number	mean±standard deviation
c	in vivo prime editing experiment in C57BL/6J newborn mice	Lightphase_supportedrears_PE-injected-Dnmt1_m011	behavior	C57BL/6J	#11	biological	F	open field manual tracking	31	number	mean±standard deviation
c	in vivo prime editing experiment in C57BL/6J newborn mice	Lightphase_supportedrears_PE-injected-Adrb1_m001	behavior	C57BL/6J	#1	biological	M	open field manual tracking	45	number	mean±standard deviation	Shapiro-Wilk-Test	0.0577	Two-way ANOVA
c	in vivo prime editing experiment in C57BL/6J newborn mice	Lightphase_supportedrears_PE-injected-Adrb1_m002	behavior	C57BL/6J	#2	biological	F	open field manual tracking	80	number	mean±standard deviation
c	in vivo prime editing experiment in C57BL/6J newborn mice	Lightphase_supportedrears_PE-injected-Adrb1_m003	behavior	C57BL/6J	#3	biological	M	open field manual tracking	77	number	mean±standard deviation
c	in vivo prime editing experiment in C57BL/6J newborn mice	Lightphase_supportedrears_PE-injected-Adrb1_m004	behavior	C57BL/6J	#4	biological	M	open field manual tracking	55	number	mean±standard deviation
c	in vivo prime editing experiment in C57BL/6J newborn mice	Lightphase_supportedrears_PE-injected-Adrb1_m005	behavior	C57BL/6J	#5	biological	M	open field manual tracking	60	number	mean±standard deviation
c	in vivo prime editing experiment in C57BL/6J newborn mice	Lightphase_supportedrears_PE-injected-Adrb1_m006	behavior	C57BL/6J	#6	biological	F	open field manual tracking	69	number	mean±standard deviation
c	in vivo prime editing experiment in C57BL/6J newborn mice	Lightphase_supportedrears_PE-injected-Adrb1_m007	behavior	C57BL/6J	#7	biological	F	open field manual tracking	77	number	mean±standard deviation
c	in vivo prime editing experiment in C57BL/6J newborn mice	Lightphase_supportedrears_PE-injected-Adrb1_m008	behavior	C57BL/6J	#8	biological	M	open field manual tracking	75	number	mean±standard deviation
c	in vivo prime editing experiment in C57BL/6J newborn mice	Lightphase_supportedrears_PE-injected-Adrb1_m009	behavior	C57BL/6J	#9	biological	F	open field manual tracking	75	number	mean±standard deviation
c	in vivo prime editing experiment in C57BL/6J newborn mice	Lightphase_supportedrears_PE-injected-Adrb1_m010	behavior	C57BL/6J	#10	biological	M	open field manual tracking	73	number	mean±standard deviation
c	in vivo prime editing experiment in C57BL/6J newborn mice	Darkphase_supportedrears_saline-injected_m001	behavior	C57BL/6J	#1	biological	F	open field manual tracking	67	number	mean±standard deviation	Shapiro-Wilk-Test	0.2525	Two-way ANOVA
c	in vivo prime editing experiment in C57BL/6J newborn mice	Darkphase_supportedrears_saline-injected_m002	behavior	C57BL/6J	#2	biological	F	open field manual tracking	50	number	mean±standard deviation
c	in vivo prime editing experiment in C57BL/6J newborn mice	Darkphase_supportedrears_saline-injected_m003	behavior	C57BL/6J	#3	biological	M	open field manual tracking	50	number	mean±standard deviation
c	in vivo prime editing experiment in C57BL/6J newborn mice	Darkphase_supportedrears_saline-injected_m004	behavior	C57BL/6J	#4	biological	F	open field manual tracking	52	number	mean±standard deviation
c	in vivo prime editing experiment in C57BL/6J newborn mice	Darkphase_supportedrears_saline-injected_m005	behavior	C57BL/6J	#5	biological	M	open field manual tracking	65	number	mean±standard deviation
c	in vivo prime editing experiment in C57BL/6J newborn mice	Darkphase_supportedrears_saline-injected_m006	behavior	C57BL/6J	#6	biological	M	open field manual tracking	60	number	mean±standard deviation
c	in vivo prime editing experiment in C57BL/6J newborn mice	Darkphase_supportedrears_saline-injected_m007	behavior	C57BL/6J	#7	biological	M	open field manual tracking	59	number	mean±standard deviation
c	in vivo prime editing experiment in C57BL/6J newborn mice	Darkphase_supportedrears_saline-injected_m008	behavior	C57BL/6J	#8	biological	M	open field manual tracking	59	number	mean±standard deviation
c	in vivo prime editing experiment in C57BL/6J newborn mice	Darkphase_supportedrears_saline-injected_m009	behavior	C57BL/6J	#9	biological	F	open field manual tracking	59	number	mean±standard deviation
c	in vivo prime editing experiment in C57BL/6J newborn mice	Darkphase_supportedrears_PE-injected-Dnmt1_m001	behavior	C57BL/6J	#1	biological	F	open field manual tracking	54	number	mean±standard deviation	Shapiro-Wilk-Test	0.2492	Two-way ANOVA
c	in vivo prime editing experiment in C57BL/6J newborn mice	Darkphase_supportedrears_PE-injected-Dnmt1_m002	behavior	C57BL/6J	#2	biological	M	open field manual tracking	82	number	mean±standard deviation
c	in vivo prime editing experiment in C57BL/6J newborn mice	Darkphase_supportedrears_PE-injected-Dnmt1_m003	behavior	C57BL/6J	#3	biological	F	open field manual tracking	76	number	mean±standard deviation
c	in vivo prime editing experiment in C57BL/6J newborn mice	Darkphase_supportedrears_PE-injected-Dnmt1_m004	behavior	C57BL/6J	#4	biological	F	open field manual tracking	37	number	mean±standard deviation
c	in vivo prime editing experiment in C57BL/6J newborn mice	Darkphase_supportedrears_PE-injected-Dnmt1_m005	behavior	C57BL/6J	#5	biological	F	open field manual tracking	95	number	mean±standard deviation
c	in vivo prime editing experiment in C57BL/6J newborn mice	Darkphase_supportedrears_PE-injected-Dnmt1_m006	behavior	C57BL/6J	#6	biological	M	open field manual tracking	39	number	mean±standard deviation
c	in vivo prime editing experiment in C57BL/6J newborn mice	Darkphase_supportedrears_PE-injected-Dnmt1_m007	behavior	C57BL/6J	#7	biological	M	open field manual tracking	45	number	mean±standard deviation
c	in vivo prime editing experiment in C57BL/6J newborn mice	Darkphase_supportedrears_PE-injected-Dnmt1_m008	behavior	C57BL/6J	#8	biological	M	open field manual tracking	58	number	mean±standard deviation
c	in vivo prime editing experiment in C57BL/6J newborn mice	Darkphase_supportedrears_PE-injected-Dnmt1_m009	behavior	C57BL/6J	#9	biological	F	open field manual tracking	60	number	mean±standard deviation
c	in vivo prime editing experiment in C57BL/6J newborn mice	Darkphase_supportedrears_PE-injected-Dnmt1_m010	behavior	C57BL/6J	#10	biological	M	open field manual tracking	50	number	mean±standard deviation
c	in vivo prime editing experiment in C57BL/6J newborn mice	Darkphase_supportedrears_PE-injected-Dnmt1_m011	behavior	C57BL/6J	#11	biological	F	open field manual tracking	52	number	mean±standard deviation
c	in vivo prime editing experiment in C57BL/6J newborn mice	Darkphase_supportedrears_PE-injected-Dnmt1_m012	behavior	C57BL/6J	#12	biological	F	open field manual tracking	55	number	mean±standard deviation
c	in vivo prime editing experiment in C57BL/6J newborn mice	Darkphase_supportedrears_PE-injected-Adrb1_m001	behavior	C57BL/6J	#1	biological	M	open field manual tracking	67	number	mean±standard deviation	Shapiro-Wilk-Test	0.9647	Two-way ANOVA
c	in vivo prime editing experiment in C57BL/6J newborn mice	Darkphase_supportedrears_PE-injected-Adrb1_m002	behavior	C57BL/6J	#2	biological	F	open field manual tracking	72	number	mean±standard deviation
c	in vivo prime editing experiment in C57BL/6J newborn mice	Darkphase_supportedrears_PE-injected-Adrb1_m003	behavior	C57BL/6J	#3	biological	M	open field manual tracking	76	number	mean±standard deviation
c	in vivo prime editing experiment in C57BL/6J newborn mice	Darkphase_supportedrears_PE-injected-Adrb1_m004	behavior	C57BL/6J	#4	biological	M	open field manual tracking	72	number	mean±standard deviation
c	in vivo prime editing experiment in C57BL/6J newborn mice	Darkphase_supportedrears_PE-injected-Adrb1_m005	behavior	C57BL/6J	#5	biological	M	open field manual tracking	92	number	mean±standard deviation
c	in vivo prime editing experiment in C57BL/6J newborn mice	Darkphase_supportedrears_PE-injected-Adrb1_m006	behavior	C57BL/6J	#6	biological	F	open field manual tracking	86	number	mean±standard deviation
c	in vivo prime editing experiment in C57BL/6J newborn mice	Darkphase_supportedrears_PE-injected-Adrb1_m007	behavior	C57BL/6J	#7	biological	F	open field manual tracking	82	number	mean±standard deviation
c	in vivo prime editing experiment in C57BL/6J newborn mice	Darkphase_supportedrears_PE-injected-Adrb1_m008	behavior	C57BL/6J	#8	biological	M	open field manual tracking	58	number	mean±standard deviation
c	in vivo prime editing experiment in C57BL/6J newborn mice	Darkphase_supportedrears_PE-injected-Adrb1_m009	behavior	C57BL/6J	#9	biological	F	open field manual tracking	63	number	mean±standard deviation
d	in vivo prime editing experiment in C57BL/6J newborn mice	Lightphase_supportedrears_saline-injected_m001	behavior	C57BL/6J	#1	biological	F	manual tracking in cylinder	54	number	mean±standard deviation	Shapiro-Wilk-Test	0.6315	Two-way ANOVA
d	in vivo prime editing experiment in C57BL/6J newborn mice	Lightphase_supportedrears_saline-injected_m002	behavior	C57BL/6J	#2	biological	F	manual tracking in cylinder	36	number	mean±standard deviation
d	in vivo prime editing experiment in C57BL/6J newborn mice	Lightphase_supportedrears_saline-injected_m003	behavior	C57BL/6J	#3	biological	M	manual tracking in cylinder	39	number	mean±standard deviation
d	in vivo prime editing experiment in C57BL/6J newborn mice	Lightphase_supportedrears_saline-injected_m004	behavior	C57BL/6J	#4	biological	F	manual tracking in cylinder	20	number	mean±standard deviation
d	in vivo prime editing experiment in C57BL/6J newborn mice	Lightphase_supportedrears_saline-injected_m005	behavior	C57BL/6J	#5	biological	M	manual tracking in cylinder	39	number	mean±standard deviation
d	in vivo prime editing experiment in C57BL/6J newborn mice	Lightphase_supportedrears_saline-injected_m006	behavior	C57BL/6J	#6	biological	M	manual tracking in cylinder	47	number	mean±standard deviation
d	in vivo prime editing experiment in C57BL/6J newborn mice	Lightphase_supportedrears_saline-injected_m007	behavior	C57BL/6J	#7	biological	M	manual tracking in cylinder	12	number	mean±standard deviation
d	in vivo prime editing experiment in C57BL/6J newborn mice	Lightphase_supportedrears_saline-injected_m008	behavior	C57BL/6J	#8	biological	M	manual tracking in cylinder	34	number	mean±standard deviation
d	in vivo prime editing experiment in C57BL/6J newborn mice	Lightphase_supportedrears_saline-injected_m009	behavior	C57BL/6J	#9	biological	F	manual tracking in cylinder	17	number	mean±standard deviation
d	in vivo prime editing experiment in C57BL/6J newborn mice	Lightphase_supportedrears_PE-injected-Dnmt1_m001	behavior	C57BL/6J	#1	biological	F	manual tracking in cylinder	24	number	mean±standard deviation	Shapiro-Wilk-Test	0.7148	Two-way ANOVA
d	in vivo prime editing experiment in C57BL/6J newborn mice	Lightphase_supportedrears_PE-injected-Dnmt1_m002	behavior	C57BL/6J	#2	biological	M	manual tracking in cylinder	41	number	mean±standard deviation
d	in vivo prime editing experiment in C57BL/6J newborn mice	Lightphase_supportedrears_PE-injected-Dnmt1_m003	behavior	C57BL/6J	#3	biological	F	manual tracking in cylinder	45	number	mean±standard deviation
d	in vivo prime editing experiment in C57BL/6J newborn mice	Lightphase_supportedrears_PE-injected-Dnmt1_m004	behavior	C57BL/6J	#4	biological	F	manual tracking in cylinder	48	number	mean±standard deviation
d	in vivo prime editing experiment in C57BL/6J newborn mice	Lightphase_supportedrears_PE-injected-Dnmt1_m005	behavior	C57BL/6J	#5	biological	F	manual tracking in cylinder	41	number	mean±standard deviation
d	in vivo prime editing experiment in C57BL/6J newborn mice	Lightphase_supportedrears_PE-injected-Dnmt1_m006	behavior	C57BL/6J	#6	biological	M	manual tracking in cylinder	31	number	mean±standard deviation
d	in vivo prime editing experiment in C57BL/6J newborn mice	Lightphase_supportedrears_PE-injected-Dnmt1_m007	behavior	C57BL/6J	#7	biological	M	manual tracking in cylinder	39	number	mean±standard deviation
d	in vivo prime editing experiment in C57BL/6J newborn mice	Lightphase_supportedrears_PE-injected-Dnmt1_m008	behavior	C57BL/6J	#8	biological	M	manual tracking in cylinder	33	number	mean±standard deviation
d	in vivo prime editing experiment in C57BL/6J newborn mice	Lightphase_supportedrears_PE-injected-Dnmt1_m009	behavior	C57BL/6J	#9	biological	F	manual tracking in cylinder	39	number	mean±standard deviation
d	in vivo prime editing experiment in C57BL/6J newborn mice	Lightphase_supportedrears_PE-injected-Adrb1_m001	behavior	C57BL/6J	#1	biological	M	manual tracking in cylinder	34	number	mean±standard deviation	Shapiro-Wilk-Test	0.5062	Two-way ANOVA
d	in vivo prime editing experiment in C57BL/6J newborn mice	Lightphase_supportedrears_PE-injected-Adrb1_m002	behavior	C57BL/6J	#2	biological	F	manual tracking in cylinder	68	number	mean±standard deviation
d	in vivo prime editing experiment in C57BL/6J newborn mice	Lightphase_supportedrears_PE-injected-Adrb1_m003	behavior	C57BL/6J	#3	biological	M	manual tracking in cylinder	46	number	mean±standard deviation
d	in vivo prime editing experiment in C57BL/6J newborn mice	Lightphase_supportedrears_PE-injected-Adrb1_m004	behavior	C57BL/6J	#4	biological	M	manual tracking in cylinder	38	number	mean±standard deviation
d	in vivo prime editing experiment in C57BL/6J newborn mice	Lightphase_supportedrears_PE-injected-Adrb1_m005	behavior	C57BL/6J	#5	biological	M	manual tracking in cylinder	62	number	mean±standard deviation
d	in vivo prime editing experiment in C57BL/6J newborn mice	Lightphase_supportedrears_PE-injected-Adrb1_m006	behavior	C57BL/6J	#6	biological	F	manual tracking in cylinder	79	number	mean±standard deviation
d	in vivo prime editing experiment in C57BL/6J newborn mice	Lightphase_supportedrears_PE-injected-Adrb1_m007	behavior	C57BL/6J	#7	biological	F	manual tracking in cylinder	59	number	mean±standard deviation
d	in vivo prime editing experiment in C57BL/6J newborn mice	Lightphase_supportedrears_PE-injected-Adrb1_m008	behavior	C57BL/6J	#8	biological	M	manual tracking in cylinder	37	number	mean±standard deviation
d	in vivo prime editing experiment in C57BL/6J newborn mice	Lightphase_supportedrears_PE-injected-Adrb1_m009	behavior	C57BL/6J	#9	biological	F	manual tracking in cylinder	44	number	mean±standard deviation
d	in vivo prime editing experiment in C57BL/6J newborn mice	Lightphase_supportedrears_PE-injected-Adrb1_m010	behavior	C57BL/6J	#10	biological	M	manual tracking in cylinder	59	number	mean±standard deviation

## Sheet: Figure5
panel_ID	experiment_type	sample_ID	sample_type	sample_origin	replicate_ID	replicate_type	sex	analysis_method	plotted_value	unit	data_displayed	Verification-of-normality	associated p-value	statistical_analysis
b	EEG/EMG experiments in APP-PS1 mice	Lightphase_WT-totalsleepamounts_m001	recordings	APP-PS1	#1	biological	M	EEG/EMG recordings	440.511	total sleep amounts in min	mean±sem	Shapiro-Wilk-Test	0.0068	Two-way ANOVA
b	EEG/EMG experiments in APP-PS1 mice	Lightphase_WT-totalsleepamounts_m002	recordings	APP-PS1	#2	biological	M	EEG/EMG recordings	441.467	total sleep amounts in min	mean±sem
b	EEG/EMG experiments in APP-PS1 mice	Lightphase_WT-totalsleepamounts_m003	recordings	APP-PS1	#3	biological	M	EEG/EMG recordings	425.911	total sleep amounts in min	mean±sem
b	EEG/EMG experiments in APP-PS1 mice	Lightphase_WT-totalsleepamounts_m004	recordings	APP-PS1	#4	biological	M	EEG/EMG recordings	424.4	total sleep amounts in min	mean±sem
b	EEG/EMG experiments in APP-PS1 mice	Lightphase_WT-totalsleepamounts_m005	recordings	APP-PS1	#5	biological	M	EEG/EMG recordings	425.356	total sleep amounts in min	mean±sem
b	EEG/EMG experiments in APP-PS1 mice	Lightphase_WT-totalsleepamounts_m006	recordings	APP-PS1	#6	biological	M	EEG/EMG recordings	425.2	total sleep amounts in min	mean±sem
b	EEG/EMG experiments in APP-PS1 mice	Lightphase_APPcontrol-totalsleepamounts_m001	recordings	APP-PS1	#1	biological	M	EEG/EMG recordings	429.266	total sleep amounts in min	mean±sem	Shapiro-Wilk-Test	0.403	Two-way ANOVA
b	EEG/EMG experiments in APP-PS1 mice	Lightphase_APPcontrol-totalsleepamounts_m002	recordings	APP-PS1	#2	biological	M	EEG/EMG recordings	373.444	total sleep amounts in min	mean±sem
b	EEG/EMG experiments in APP-PS1 mice	Lightphase_APPcontrol-totalsleepamounts_m003	recordings	APP-PS1	#3	biological	M	EEG/EMG recordings	421.333	total sleep amounts in min	mean±sem
b	EEG/EMG experiments in APP-PS1 mice	Lightphase_APPcontrol-totalsleepamounts_m004	recordings	APP-PS1	#4	biological	M	EEG/EMG recordings	461.222	total sleep amounts in min	mean±sem
b	EEG/EMG experiments in APP-PS1 mice	Lightphase_APPcontrol-totalsleepamounts_m005	recordings	APP-PS1	#5	biological	M	EEG/EMG recordings	451.8	total sleep amounts in min	mean±sem
b	EEG/EMG experiments in APP-PS1 mice	Lightphase_APPcontrol-totalsleepamounts_m006	recordings	APP-PS1	#6	biological	M	EEG/EMG recordings	436.822	total sleep amounts in min	mean±sem
b	EEG/EMG experiments in APP-PS1 mice	Lightphase_APPtreated-totalsleepamounts_m001	recordings	APP-PS1	#1	biological	M	EEG/EMG recordings	391.934	total sleep amounts in min	mean±sem	Shapiro-Wilk-Test	0.1437	Two-way ANOVA
b	EEG/EMG experiments in APP-PS1 mice	Lightphase_APPtreated-totalsleepamounts_m002	recordings	APP-PS1	#2	biological	M	EEG/EMG recordings	422.734	total sleep amounts in min	mean±sem
b	EEG/EMG experiments in APP-PS1 mice	Lightphase_APPtreated-totalsleepamounts_m003	recordings	APP-PS1	#3	biological	M	EEG/EMG recordings	412.468	total sleep amounts in min	mean±sem
b	EEG/EMG experiments in APP-PS1 mice	Lightphase_APPtreated-totalsleepamounts_m004	recordings	APP-PS1	#4	biological	M	EEG/EMG recordings	419.799	total sleep amounts in min	mean±sem
b	EEG/EMG experiments in APP-PS1 mice	Lightphase_APPtreated-totalsleepamounts_m005	recordings	APP-PS1	#5	biological	M	EEG/EMG recordings	389.177	total sleep amounts in min	mean±sem
b	EEG/EMG experiments in APP-PS1 mice	Lightphase_APPtreated-totalsleepamounts_m006	recordings	APP-PS1	#6	biological	M	EEG/EMG recordings	393.512	total sleep amounts in min	mean±sem
b	EEG/EMG experiments in APP-PS1 mice	Darkphase_WT-totalsleepamounts_m001	recordings	APP-PS1	#1	biological	M	EEG/EMG recordings	234.044	total sleep amounts in min	mean±sem	Shapiro-Wilk-Test	0.9808	Two-way ANOVA
b	EEG/EMG experiments in APP-PS1 mice	Darkphase_WT-totalsleepamounts_m002	recordings	APP-PS1	#2	biological	M	EEG/EMG recordings	168.156	total sleep amounts in min	mean±sem
b	EEG/EMG experiments in APP-PS1 mice	Darkphase_WT-totalsleepamounts_m003	recordings	APP-PS1	#3	biological	M	EEG/EMG recordings	187.822	total sleep amounts in min	mean±sem
b	EEG/EMG experiments in APP-PS1 mice	Darkphase_WT-totalsleepamounts_m004	recordings	APP-PS1	#4	biological	M	EEG/EMG recordings	219.444	total sleep amounts in min	mean±sem
b	EEG/EMG experiments in APP-PS1 mice	Darkphase_WT-totalsleepamounts_m005	recordings	APP-PS1	#5	biological	M	EEG/EMG recordings	209.378	total sleep amounts in min	mean±sem
b	EEG/EMG experiments in APP-PS1 mice	Darkphase_WT-totalsleepamounts_m006	recordings	APP-PS1	#6	biological	M	EEG/EMG recordings	270.889	total sleep amounts in min	mean±sem
b	EEG/EMG experiments in APP-PS1 mice	Darkphase_APPcontrol-totalsleepamounts_m001	recordings	APP-PS1	#1	biological	M	EEG/EMG recordings	205.288	total sleep amounts in min	mean±sem	Shapiro-Wilk-Test	0.7978	Two-way ANOVA
b	EEG/EMG experiments in APP-PS1 mice	Darkphase_APPcontrol-totalsleepamounts_m002	recordings	APP-PS1	#2	biological	M	EEG/EMG recordings	159.666	total sleep amounts in min	mean±sem
b	EEG/EMG experiments in APP-PS1 mice	Darkphase_APPcontrol-totalsleepamounts_m003	recordings	APP-PS1	#3	biological	M	EEG/EMG recordings	178.6	total sleep amounts in min	mean±sem
b	EEG/EMG experiments in APP-PS1 mice	Darkphase_APPcontrol-totalsleepamounts_m004	recordings	APP-PS1	#4	biological	M	EEG/EMG recordings	186.334	total sleep amounts in min	mean±sem
b	EEG/EMG experiments in APP-PS1 mice	Darkphase_APPcontrol-totalsleepamounts_m005	recordings	APP-PS1	#5	biological	M	EEG/EMG recordings	178.199	total sleep amounts in min	mean±sem
b	EEG/EMG experiments in APP-PS1 mice	Darkphase_APPcontrol-totalsleepamounts_m006	recordings	APP-PS1	#6	biological	M	EEG/EMG recordings	221.877	total sleep amounts in min	mean±sem
b	EEG/EMG experiments in APP-PS1 mice	Darkphase_APPtreated-totalsleepamounts_m001	recordings	APP-PS1	#1	biological	M	EEG/EMG recordings	224.6	total sleep amounts in min	mean±sem	Shapiro-Wilk-Test	0.5113	Two-way ANOVA
b	EEG/EMG experiments in APP-PS1 mice	Darkphase_APPtreated-totalsleepamounts_m002	recordings	APP-PS1	#2	biological	M	EEG/EMG recordings	275.577	total sleep amounts in min	mean±sem
b	EEG/EMG experiments in APP-PS1 mice	Darkphase_APPtreated-totalsleepamounts_m003	recordings	APP-PS1	#3	biological	M	EEG/EMG recordings	207.533	total sleep amounts in min	mean±sem
b	EEG/EMG experiments in APP-PS1 mice	Darkphase_APPtreated-totalsleepamounts_m004	recordings	APP-PS1	#4	biological	M	EEG/EMG recordings	211.022	total sleep amounts in min	mean±sem
b	EEG/EMG experiments in APP-PS1 mice	Darkphase_APPtreated-totalsleepamounts_m005	recordings	APP-PS1	#5	biological	M	EEG/EMG recordings	147.044	total sleep amounts in min	mean±sem
b	EEG/EMG experiments in APP-PS1 mice	Darkphase_APPtreated-totalsleepamounts_m006	recordings	APP-PS1	#6	biological	M	EEG/EMG recordings	224.956	total sleep amounts in min	mean±sem
b	EEG/EMG experiments in APP-PS1 mice	Lightphase_WT-NREMamounts_m001	recordings	APP-PS1	#1	biological	M	EEG/EMG recordings	355.489	total NREM sleep amounts in min	mean±sem	Shapiro-Wilk-Test	0.8996	Two-way ANOVA
b	EEG/EMG experiments in APP-PS1 mice	Lightphase_WT-NREMamounts_m002	recordings	APP-PS1	#2	biological	M	EEG/EMG recordings	347.289	total NREM sleep amounts in min	mean±sem
b	EEG/EMG experiments in APP-PS1 mice	Lightphase_WT-NREMamounts_m003	recordings	APP-PS1	#3	biological	M	EEG/EMG recordings	368.022	total NREM sleep amounts in min	mean±sem
b	EEG/EMG experiments in APP-PS1 mice	Lightphase_WT-NREMamounts_m004	recordings	APP-PS1	#4	biological	M	EEG/EMG recordings	353.422	total NREM sleep amounts in min	mean±sem
b	EEG/EMG experiments in APP-PS1 mice	Lightphase_WT-NREMamounts_m005	recordings	APP-PS1	#5	biological	M	EEG/EMG recordings	363	total NREM sleep amounts in min	mean±sem
b	EEG/EMG experiments in APP-PS1 mice	Lightphase_APPcontrol-NREMamounts_m001	recordings	APP-PS1	#1	biological	M	EEG/EMG recordings	349.733	total NREM sleep amounts in min	mean±sem	Shapiro-Wilk-Test	0.5159	Two-way ANOVA
b	EEG/EMG experiments in APP-PS1 mice	Lightphase_APPcontrol-NREMamounts_m002	recordings	APP-PS1	#2	biological	M	EEG/EMG recordings	299.11	total NREM sleep amounts in min	mean±sem
b	EEG/EMG experiments in APP-PS1 mice	Lightphase_APPcontrol-NREMamounts_m003	recordings	APP-PS1	#3	biological	M	EEG/EMG recordings	342.977	total NREM sleep amounts in min	mean±sem
b	EEG/EMG experiments in APP-PS1 mice	Lightphase_APPcontrol-NREMamounts_m004	recordings	APP-PS1	#4	biological	M	EEG/EMG recordings	383.466	total NREM sleep amounts in min	mean±sem
b	EEG/EMG experiments in APP-PS1 mice	Lightphase_APPcontrol-NREMamounts_m005	recordings	APP-PS1	#5	biological	M	EEG/EMG recordings	372.067	total NREM sleep amounts in min	mean±sem
b	EEG/EMG experiments in APP-PS1 mice	Lightphase_APPcontrol-NREMamounts_m006	recordings	APP-PS1	#6	biological	M	EEG/EMG recordings	361.844	total NREM sleep amounts in min	mean±sem
b	EEG/EMG experiments in APP-PS1 mice	Lightphase_APPtreated-NREMamounts_m001	recordings	APP-PS1	#1	biological	M	EEG/EMG recordings	325.023	total NREM sleep amounts in min	mean±sem	Shapiro-Wilk-Test	0.4835	Two-way ANOVA
b	EEG/EMG experiments in APP-PS1 mice	Lightphase_APPtreated-NREMamounts_m002	recordings	APP-PS1	#2	biological	M	EEG/EMG recordings	365.534	total NREM sleep amounts in min	mean±sem
b	EEG/EMG experiments in APP-PS1 mice	Lightphase_APPtreated-NREMamounts_m003	recordings	APP-PS1	#3	biological	M	EEG/EMG recordings	339.912	total NREM sleep amounts in min	mean±sem
b	EEG/EMG experiments in APP-PS1 mice	Lightphase_APPtreated-NREMamounts_m004	recordings	APP-PS1	#4	biological	M	EEG/EMG recordings	376.688	total NREM sleep amounts in min	mean±sem
b	EEG/EMG experiments in APP-PS1 mice	Lightphase_APPtreated-NREMamounts_m005	recordings	APP-PS1	#5	biological	M	EEG/EMG recordings	319.31	total NREM sleep amounts in min	mean±sem
b	EEG/EMG experiments in APP-PS1 mice	Lightphase_APPtreated-NREMamounts_m006	recordings	APP-PS1	#6	biological	M	EEG/EMG recordings	337.001	total NREM sleep amounts in min	mean±sem
b	EEG/EMG experiments in APP-PS1 mice	Darkphase_WT-NREMamounts_m001	recordings	APP-PS1	#1	biological	M	EEG/EMG recordings	213.467	total NREM sleep amounts in min	mean±sem	Shapiro-Wilk-Test	0.9615	Two-way ANOVA
b	EEG/EMG experiments in APP-PS1 mice	Darkphase_WT-NREMamounts_m002	recordings	APP-PS1	#2	biological	M	EEG/EMG recordings	160.044	total NREM sleep amounts in min	mean±sem
b	EEG/EMG experiments in APP-PS1 mice	Darkphase_WT-NREMamounts_m003	recordings	APP-PS1	#3	biological	M	EEG/EMG recordings	177.644	total NREM sleep amounts in min	mean±sem
b	EEG/EMG experiments in APP-PS1 mice	Darkphase_WT-NREMamounts_m004	recordings	APP-PS1	#4	biological	M	EEG/EMG recordings	203.356	total NREM sleep amounts in min	mean±sem
b	EEG/EMG experiments in APP-PS1 mice	Darkphase_WT-NREMamounts_m005	recordings	APP-PS1	#5	biological	M	EEG/EMG recordings	194.333	total NREM sleep amounts in min	mean±sem
b	EEG/EMG experiments in APP-PS1 mice	Darkphase_WT-NREMamounts_m006	recordings	APP-PS1	#6	biological	M	EEG/EMG recordings	248.333	total NREM sleep amounts in min	mean±sem
b	EEG/EMG experiments in APP-PS1 mice	Darkphase_APPcontrol-NREMamounts_m001	recordings	APP-PS1	#1	biological	M	EEG/EMG recordings	184.177	total NREM sleep amounts in min	mean±sem	Shapiro-Wilk-Test	0.9627	Two-way ANOVA
b	EEG/EMG experiments in APP-PS1 mice	Darkphase_APPcontrol-NREMamounts_m002	recordings	APP-PS1	#2	biological	M	EEG/EMG recordings	139.733	total NREM sleep amounts in min	mean±sem
b	EEG/EMG experiments in APP-PS1 mice	Darkphase_APPcontrol-NREMamounts_m003	recordings	APP-PS1	#3	biological	M	EEG/EMG recordings	164.222	total NREM sleep amounts in min	mean±sem
b	EEG/EMG experiments in APP-PS1 mice	Darkphase_APPcontrol-NREMamounts_m004	recordings	APP-PS1	#4	biological	M	EEG/EMG recordings	174.512	total NREM sleep amounts in min	mean±sem
b	EEG/EMG experiments in APP-PS1 mice	Darkphase_APPcontrol-NREMamounts_m005	recordings	APP-PS1	#5	biological	M	EEG/EMG recordings	169.533	total NREM sleep amounts in min	mean±sem
b	EEG/EMG experiments in APP-PS1 mice	Darkphase_APPcontrol-NREMamounts_m006	recordings	APP-PS1	#6	biological	M	EEG/EMG recordings	204.1	total NREM sleep amounts in min	mean±sem
b	EEG/EMG experiments in APP-PS1 mice	Darkphase_APPtreated-NREMamounts_m001	recordings	APP-PS1	#1	biological	M	EEG/EMG recordings	207.245	total NREM sleep amounts in min	mean±sem	Shapiro-Wilk-Test	0.2732	Two-way ANOVA
b	EEG/EMG experiments in APP-PS1 mice	Darkphase_APPtreated-NREMamounts_m002	recordings	APP-PS1	#2	biological	M	EEG/EMG recordings	248.91	total NREM sleep amounts in min	mean±sem
b	EEG/EMG experiments in APP-PS1 mice	Darkphase_APPtreated-NREMamounts_m003	recordings	APP-PS1	#3	biological	M	EEG/EMG recordings	191.444	total NREM sleep amounts in min	mean±sem
b	EEG/EMG experiments in APP-PS1 mice	Darkphase_APPtreated-NREMamounts_m004	recordings	APP-PS1	#4	biological	M	EEG/EMG recordings	202.867	total NREM sleep amounts in min	mean±sem
b	EEG/EMG experiments in APP-PS1 mice	Darkphase_APPtreated-NREMamounts_m005	recordings	APP-PS1	#5	biological	M	EEG/EMG recordings	127.4	total NREM sleep amounts in min	mean±sem
b	EEG/EMG experiments in APP-PS1 mice	Darkphase_APPtreated-NREMamounts_m006	recordings	APP-PS1	#6	biological	M	EEG/EMG recordings	204.445	total NREM sleep amounts in min	mean±sem
b	EEG/EMG experiments in APP-PS1 mice	Lightphase_WT-REMamounts_m001	recordings	APP-PS1	#1	biological	M	EEG/EMG recordings	70.9556	total REM sleep amounts in min	mean±sem	Shapiro-Wilk-Test	0.7815	Two-way ANOVA
b	EEG/EMG experiments in APP-PS1 mice	Lightphase_WT-REMamounts_m002	recordings	APP-PS1	#2	biological	M	EEG/EMG recordings	69.6444	total REM sleep amounts in min	mean±sem
b	EEG/EMG experiments in APP-PS1 mice	Lightphase_WT-REMamounts_m003	recordings	APP-PS1	#3	biological	M	EEG/EMG recordings	78.6222	total REM sleep amounts in min	mean±sem
b	EEG/EMG experiments in APP-PS1 mice	Lightphase_WT-REMamounts_m004	recordings	APP-PS1	#4	biological	M	EEG/EMG recordings	56.3778	total REM sleep amounts in min	mean±sem
b	EEG/EMG experiments in APP-PS1 mice	Lightphase_WT-REMamounts_m005	recordings	APP-PS1	#5	biological	M	EEG/EMG recordings	71.9333	total REM sleep amounts in min	mean±sem
b	EEG/EMG experiments in APP-PS1 mice	Lightphase_WT-REMamounts_m006	recordings	APP-PS1	#6	biological	M	EEG/EMG recordings	62.2	total REM sleep amounts in min	mean±sem
b	EEG/EMG experiments in APP-PS1 mice	Lightphase_APPcontrol-REMamounts_m001	recordings	APP-PS1	#1	biological	M	EEG/EMG recordings	79.5334	total REM sleep amounts in min	mean±sem	Shapiro-Wilk-Test	0.2584	Two-way ANOVA
b	EEG/EMG experiments in APP-PS1 mice	Lightphase_APPcontrol-REMamounts_m002	recordings	APP-PS1	#2	biological	M	EEG/EMG recordings	74.3332	total REM sleep amounts in min	mean±sem
b	EEG/EMG experiments in APP-PS1 mice	Lightphase_APPcontrol-REMamounts_m003	recordings	APP-PS1	#3	biological	M	EEG/EMG recordings	78.3555	total REM sleep amounts in min	mean±sem
b	EEG/EMG experiments in APP-PS1 mice	Lightphase_APPcontrol-REMamounts_m004	recordings	APP-PS1	#4	biological	M	EEG/EMG recordings	77.7557	total REM sleep amounts in min	mean±sem
b	EEG/EMG experiments in APP-PS1 mice	Lightphase_APPcontrol-REMamounts_m005	recordings	APP-PS1	#5	biological	M	EEG/EMG recordings	79.733	total REM sleep amounts in min	mean±sem
b	EEG/EMG experiments in APP-PS1 mice	Lightphase_APPcontrol-REMamounts_m006	recordings	APP-PS1	#6	biological	M	EEG/EMG recordings	74.9779	total REM sleep amounts in min	mean±sem
b	EEG/EMG experiments in APP-PS1 mice	Lightphase_APPtreated-REMamounts_m001	recordings	APP-PS1	#1	biological	M	EEG/EMG recordings	66.9112	total REM sleep amounts in min	mean±sem	Shapiro-Wilk-Test	0.5112	Two-way ANOVA
b	EEG/EMG experiments in APP-PS1 mice	Lightphase_APPtreated-REMamounts_m002	recordings	APP-PS1	#2	biological	M	EEG/EMG recordings	57.2	total REM sleep amounts in min	mean±sem
b	EEG/EMG experiments in APP-PS1 mice	Lightphase_APPtreated-REMamounts_m003	recordings	APP-PS1	#3	biological	M	EEG/EMG recordings	72.5556	total REM sleep amounts in min	mean±sem
b	EEG/EMG experiments in APP-PS1 mice	Lightphase_APPtreated-REMamounts_m004	recordings	APP-PS1	#4	biological	M	EEG/EMG recordings	43.1111	total REM sleep amounts in min	mean±sem
b	EEG/EMG experiments in APP-PS1 mice	Lightphase_APPtreated-REMamounts_m005	recordings	APP-PS1	#5	biological	M	EEG/EMG recordings	69.8667	total REM sleep amounts in min	mean±sem
b	EEG/EMG experiments in APP-PS1 mice	Lightphase_APPtreated-REMamounts_m006	recordings	APP-PS1	#6	biological	M	EEG/EMG recordings	56.5111	total REM sleep amounts in min	mean±sem
b	EEG/EMG experiments in APP-PS1 mice	Darkphase_WT-REMamounts_m001	recordings	APP-PS1	#1	biological	M	EEG/EMG recordings	20.5778	total REM sleep amounts in min	mean±sem	Shapiro-Wilk-Test	0.7508	Two-way ANOVA
b	EEG/EMG experiments in APP-PS1 mice	Darkphase_WT-REMamounts_m002	recordings	APP-PS1	#2	biological	M	EEG/EMG recordings	8.11111	total REM sleep amounts in min	mean±sem
b	EEG/EMG experiments in APP-PS1 mice	Darkphase_WT-REMamounts_m003	recordings	APP-PS1	#3	biological	M	EEG/EMG recordings	10.1778	total REM sleep amounts in min	mean±sem
b	EEG/EMG experiments in APP-PS1 mice	Darkphase_WT-REMamounts_m004	recordings	APP-PS1	#4	biological	M	EEG/EMG recordings	16.0889	total REM sleep amounts in min	mean±sem
b	EEG/EMG experiments in APP-PS1 mice	Darkphase_WT-REMamounts_m005	recordings	APP-PS1	#5	biological	M	EEG/EMG recordings	15.0444	total REM sleep amounts in min	mean±sem
b	EEG/EMG experiments in APP-PS1 mice	Darkphase_WT-REMamounts_m006	recordings	APP-PS1	#6	biological	M	EEG/EMG recordings	22.5556	total REM sleep amounts in min	mean±sem
b	EEG/EMG experiments in APP-PS1 mice	Darkphase_APPcontrol-REMamounts_m001	recordings	APP-PS1	#1	biological	M	EEG/EMG recordings	21.1111	total REM sleep amounts in min	mean±sem	Shapiro-Wilk-Test	0.7444	Two-way ANOVA
b	EEG/EMG experiments in APP-PS1 mice	Darkphase_APPcontrol-REMamounts_m002	recordings	APP-PS1	#2	biological	M	EEG/EMG recordings	19.9333	total REM sleep amounts in min	mean±sem
b	EEG/EMG experiments in APP-PS1 mice	Darkphase_APPcontrol-REMamounts_m003	recordings	APP-PS1	#3	biological	M	EEG/EMG recordings	14.3777	total REM sleep amounts in min	mean±sem
b	EEG/EMG experiments in APP-PS1 mice	Darkphase_APPcontrol-REMamounts_m004	recordings	APP-PS1	#4	biological	M	EEG/EMG recordings	11.8223	total REM sleep amounts in min	mean±sem
b	EEG/EMG experiments in APP-PS1 mice	Darkphase_APPcontrol-REMamounts_m005	recordings	APP-PS1	#5	biological	M	EEG/EMG recordings	8.66666	total REM sleep amounts in min	mean±sem
b	EEG/EMG experiments in APP-PS1 mice	Darkphase_APPcontrol-REMamounts_m006	recordings	APP-PS1	#6	biological	M	EEG/EMG recordings	17.7778	total REM sleep amounts in min	mean±sem
b	EEG/EMG experiments in APP-PS1 mice	Darkphase_APPtreated-REMamounts_m001	recordings	APP-PS1	#1	biological	M	EEG/EMG recordings	17.3555	total REM sleep amounts in min	mean±sem	Shapiro-Wilk-Test	0.8376	Two-way ANOVA
b	EEG/EMG experiments in APP-PS1 mice	Darkphase_APPtreated-REMamounts_m002	recordings	APP-PS1	#2	biological	M	EEG/EMG recordings	26.6667	total REM sleep amounts in min	mean±sem
b	EEG/EMG experiments in APP-PS1 mice	Darkphase_APPtreated-REMamounts_m003	recordings	APP-PS1	#3	biological	M	EEG/EMG recordings	16.0889	total REM sleep amounts in min	mean±sem
b	EEG/EMG experiments in APP-PS1 mice	Darkphase_APPtreated-REMamounts_m004	recordings	APP-PS1	#4	biological	M	EEG/EMG recordings	8.1555	total REM sleep amounts in min	mean±sem
b	EEG/EMG experiments in APP-PS1 mice	Darkphase_APPtreated-REMamounts_m005	recordings	APP-PS1	#5	biological	M	EEG/EMG recordings	19.6445	total REM sleep amounts in min	mean±sem
b	EEG/EMG experiments in APP-PS1 mice	Darkphase_APPtreated-REMamounts_m006	recordings	APP-PS1	#6	biological	M	EEG/EMG recordings	20.5111	total REM sleep amounts in min	mean±sem
b	EEG/EMG experiments in APP-PS1 mice	Lightphase_WT-WAKEamounts_m001	recordings	APP-PS1	#1	biological	M	EEG/EMG recordings	279.489	total WAKE amounts in min	mean±sem	Shapiro-Wilk-Test	0.0068	Two-way ANOVA
b	EEG/EMG experiments in APP-PS1 mice	Lightphase_WT-WAKEamounts_m002	recordings	APP-PS1	#2	biological	M	EEG/EMG recordings	278.533	total WAKE amounts in min	mean±sem
b	EEG/EMG experiments in APP-PS1 mice	Lightphase_WT-WAKEamounts_m003	recordings	APP-PS1	#3	biological	M	EEG/EMG recordings	294.089	total WAKE amounts in min	mean±sem
b	EEG/EMG experiments in APP-PS1 mice	Lightphase_WT-WAKEamounts_m004	recordings	APP-PS1	#4	biological	M	EEG/EMG recordings	295.6	total WAKE amounts in min	mean±sem
b	EEG/EMG experiments in APP-PS1 mice	Lightphase_WT-WAKEamounts_m005	recordings	APP-PS1	#5	biological	M	EEG/EMG recordings	294.644	total WAKE amounts in min	mean±sem
b	EEG/EMG experiments in APP-PS1 mice	Lightphase_WT-WAKEamounts_m006	recordings	APP-PS1	#6	biological	M	EEG/EMG recordings	294.8	total WAKE amounts in min	mean±sem
b	EEG/EMG experiments in APP-PS1 mice	Lightphase_APPcontrol-WAKEamounts_m001	recordings	APP-PS1	#1	biological	M	EEG/EMG recordings	290.734	total WAKE amounts in min	mean±sem	Shapiro-Wilk-Test	0.4031	Two-way ANOVA
b	EEG/EMG experiments in APP-PS1 mice	Lightphase_APPcontrol-WAKEamounts_m002	recordings	APP-PS1	#2	biological	M	EEG/EMG recordings	346.555	total WAKE amounts in min	mean±sem
b	EEG/EMG experiments in APP-PS1 mice	Lightphase_APPcontrol-WAKEamounts_m003	recordings	APP-PS1	#3	biological	M	EEG/EMG recordings	298.667	total WAKE amounts in min	mean±sem
b	EEG/EMG experiments in APP-PS1 mice	Lightphase_APPcontrol-WAKEamounts_m004	recordings	APP-PS1	#4	biological	M	EEG/EMG recordings	258.777	total WAKE amounts in min	mean±sem
b	EEG/EMG experiments in APP-PS1 mice	Lightphase_APPcontrol-WAKEamounts_m005	recordings	APP-PS1	#5	biological	M	EEG/EMG recordings	268.2	total WAKE amounts in min	mean±sem
b	EEG/EMG experiments in APP-PS1 mice	Lightphase_APPcontrol-WAKEamounts_m006	recordings	APP-PS1	#6	biological	M	EEG/EMG recordings	283.177	total WAKE amounts in min	mean±sem
b	EEG/EMG experiments in APP-PS1 mice	Lightphase_APPtreated-WAKEamounts_m001	recordings	APP-PS1	#1	biological	M	EEG/EMG recordings	328.066	total WAKE amounts in min	mean±sem	Shapiro-Wilk-Test	0.1436	Two-way ANOVA
b	EEG/EMG experiments in APP-PS1 mice	Lightphase_APPtreated-WAKEamounts_m002	recordings	APP-PS1	#2	biological	M	EEG/EMG recordings	297.267	total WAKE amounts in min	mean±sem
b	EEG/EMG experiments in APP-PS1 mice	Lightphase_APPtreated-WAKEamounts_m003	recordings	APP-PS1	#3	biological	M	EEG/EMG recordings	307.534	total WAKE amounts in min	mean±sem
b	EEG/EMG experiments in APP-PS1 mice	Lightphase_APPtreated-WAKEamounts_m004	recordings	APP-PS1	#4	biological	M	EEG/EMG recordings	300.2	total WAKE amounts in min	mean±sem
b	EEG/EMG experiments in APP-PS1 mice	Lightphase_APPtreated-WAKEamounts_m005	recordings	APP-PS1	#5	biological	M	EEG/EMG recordings	330.822	total WAKE amounts in min	mean±sem
b	EEG/EMG experiments in APP-PS1 mice	Lightphase_APPtreated-WAKEamounts_m006	recordings	APP-PS1	#6	biological	M	EEG/EMG recordings	326.489	total WAKE amounts in min	mean±sem
b	EEG/EMG experiments in APP-PS1 mice	Darkphase_WT-WAKEamounts_m001	recordings	APP-PS1	#1	biological	M	EEG/EMG recordings	487.2	total WAKE amounts in min	mean±sem	Shapiro-Wilk-Test	0.9812	Two-way ANOVA
b	EEG/EMG experiments in APP-PS1 mice	Darkphase_WT-WAKEamounts_m002	recordings	APP-PS1	#2	biological	M	EEG/EMG recordings	553.089	total WAKE amounts in min	mean±sem
b	EEG/EMG experiments in APP-PS1 mice	Darkphase_WT-WAKEamounts_m003	recordings	APP-PS1	#3	biological	M	EEG/EMG recordings	533.333	total WAKE amounts in min	mean±sem
b	EEG/EMG experiments in APP-PS1 mice	Darkphase_WT-WAKEamounts_m004	recordings	APP-PS1	#4	biological	M	EEG/EMG recordings	501.8	total WAKE amounts in min	mean±sem
b	EEG/EMG experiments in APP-PS1 mice	Darkphase_WT-WAKEamounts_m005	recordings	APP-PS1	#5	biological	M	EEG/EMG recordings	511.867	total WAKE amounts in min	mean±sem
b	EEG/EMG experiments in APP-PS1 mice	Darkphase_WT-WAKEamounts_m006	recordings	APP-PS1	#6	biological	M	EEG/EMG recordings	450.356	total WAKE amounts in min	mean±sem
b	EEG/EMG experiments in APP-PS1 mice	Darkphase_APPcontrol-WAKEamounts_m001	recordings	APP-PS1	#1	biological	M	EEG/EMG recordings	514.09	total WAKE amounts in min	mean±sem	Shapiro-Wilk-Test	0.1112	Two-way ANOVA
b	EEG/EMG experiments in APP-PS1 mice	Darkphase_APPcontrol-WAKEamounts_m002	recordings	APP-PS1	#2	biological	M	EEG/EMG recordings	559.712	total WAKE amounts in min	mean±sem
b	EEG/EMG experiments in APP-PS1 mice	Darkphase_APPcontrol-WAKEamounts_m003	recordings	APP-PS1	#3	biological	M	EEG/EMG recordings	540.777	total WAKE amounts in min	mean±sem
b	EEG/EMG experiments in APP-PS1 mice	Darkphase_APPcontrol-WAKEamounts_m004	recordings	APP-PS1	#4	biological	M	EEG/EMG recordings	533.045	total WAKE amounts in min	mean±sem
b	EEG/EMG experiments in APP-PS1 mice	Darkphase_APPcontrol-WAKEamounts_m005	recordings	APP-PS1	#5	biological	M	EEG/EMG recordings	541.178	total WAKE amounts in min	mean±sem
b	EEG/EMG experiments in APP-PS1 mice	Darkphase_APPcontrol-WAKEamounts_m006	recordings	APP-PS1	#6	biological	M	EEG/EMG recordings	451.356	total WAKE amounts in min	mean±sem
b	EEG/EMG experiments in APP-PS1 mice	Darkphase_APPtreated-WAKEamounts_m001	recordings	APP-PS1	#1	biological	M	EEG/EMG recordings	494.778	total WAKE amounts in min	mean±sem	Shapiro-Wilk-Test	0.5113	Two-way ANOVA
b	EEG/EMG experiments in APP-PS1 mice	Darkphase_APPtreated-WAKEamounts_m002	recordings	APP-PS1	#2	biological	M	EEG/EMG recordings	443.8	total WAKE amounts in min	mean±sem
b	EEG/EMG experiments in APP-PS1 mice	Darkphase_APPtreated-WAKEamounts_m003	recordings	APP-PS1	#3	biological	M	EEG/EMG recordings	511.845	total WAKE amounts in min	mean±sem
b	EEG/EMG experiments in APP-PS1 mice	Darkphase_APPtreated-WAKEamounts_m004	recordings	APP-PS1	#4	biological	M	EEG/EMG recordings	508.355	total WAKE amounts in min	mean±sem
b	EEG/EMG experiments in APP-PS1 mice	Darkphase_APPtreated-WAKEamounts_m005	recordings	APP-PS1	#5	biological	M	EEG/EMG recordings	572.333	total WAKE amounts in min	mean±sem
b	EEG/EMG experiments in APP-PS1 mice	Darkphase_APPtreated-WAKEamounts_m006	recordings	APP-PS1	#6	biological	M	EEG/EMG recordings	494.422	total WAKE amounts in min	mean±sem
d	EEG/EMG experiments in APP-PS1 mice	WT_m001	brain tissue	APP-PS1	#1	biological	M	deep amplicon sequencing	0.31	% correct editing	mean±standard deviation	n/a	n/a	n/a
d	EEG/EMG experiments in APP-PS1 mice	WT_m002	brain tissue	APP-PS1	#2	biological	M	deep amplicon sequencing	0.28	% correct editing	mean±standard deviation	n/a	n/a	n/a
d	EEG/EMG experiments in APP-PS1 mice	WT_m003	brain tissue	APP-PS1	#3	biological	M	deep amplicon sequencing	0.44	% correct editing	mean±standard deviation	n/a	n/a	n/a
d	EEG/EMG experiments in APP-PS1 mice	WT_m004	brain tissue	APP-PS1	#4	biological	M	deep amplicon sequencing	0.49	% correct editing	mean±standard deviation	n/a	n/a	n/a
d	EEG/EMG experiments in APP-PS1 mice	WT_m005	brain tissue	APP-PS1	#5	biological	M	deep amplicon sequencing	0.63	% correct editing	mean±standard deviation	n/a	n/a	n/a
d	EEG/EMG experiments in APP-PS1 mice	WT_m006	brain tissue	APP-PS1	#6	biological	M	deep amplicon sequencing	1.02	% correct editing	mean±standard deviation	n/a	n/a	n/a
d	EEG/EMG experiments in APP-PS1 mice	APPcontrol_m001	brain tissue	APP-PS1	#1	biological	M	deep amplicon sequencing	0.332226	% correct editing	mean±standard deviation	n/a	n/a	n/a
d	EEG/EMG experiments in APP-PS1 mice	APPcontrol_m002	brain tissue	APP-PS1	#2	biological	M	deep amplicon sequencing	0.154381	% correct editing	mean±standard deviation	n/a	n/a	n/a
d	EEG/EMG experiments in APP-PS1 mice	APPcontrol_m003	brain tissue	APP-PS1	#3	biological	M	deep amplicon sequencing	1.11	% correct editing	mean±standard deviation	n/a	n/a	n/a
d	EEG/EMG experiments in APP-PS1 mice	APPcontrol_m004	brain tissue	APP-PS1	#4	biological	M	deep amplicon sequencing	0.233372	% correct editing	mean±standard deviation	n/a	n/a	n/a
d	EEG/EMG experiments in APP-PS1 mice	APPcontrol_m005	brain tissue	APP-PS1	#5	biological	M	deep amplicon sequencing	0.76	% correct editing	mean±standard deviation	n/a	n/a	n/a
d	EEG/EMG experiments in APP-PS1 mice	APPcontrol_m006	brain tissue	APP-PS1	#6	biological	M	deep amplicon sequencing	0.180668	% correct editing	mean±standard deviation	n/a	n/a	n/a
d	EEG/EMG experiments in APP-PS1 mice	APPtreated_m001	brain tissue	APP-PS1	#1	biological	M	deep amplicon sequencing	18.03	% correct editing	mean±standard deviation	n/a	n/a	n/a
d	EEG/EMG experiments in APP-PS1 mice	APPtreated_m002	brain tissue	APP-PS1	#2	biological	M	deep amplicon sequencing	17.9402	% correct editing	mean±standard deviation	n/a	n/a	n/a
d	EEG/EMG experiments in APP-PS1 mice	APPtreated_m003	brain tissue	APP-PS1	#3	biological	M	deep amplicon sequencing	21.1373	% correct editing	mean±standard deviation	n/a	n/a	n/a
d	EEG/EMG experiments in APP-PS1 mice	APPtreated_m004	brain tissue	APP-PS1	#4	biological	M	deep amplicon sequencing	16.6013	% correct editing	mean±standard deviation	n/a	n/a	n/a
d	EEG/EMG experiments in APP-PS1 mice	APPtreated_m005	brain tissue	APP-PS1	#5	biological	M	deep amplicon sequencing	16.8478	% correct editing	mean±standard deviation	n/a	n/a	n/a
d	EEG/EMG experiments in APP-PS1 mice	APPtreated_m006	brain tissue	APP-PS1	#6	biological	M	deep amplicon sequencing	14.0461	% correct editing	mean±standard deviation	n/a	n/a	n/a
d	EEG/EMG experiments in APP-PS1 mice	WT_m001	brain tissue	APP-PS1	#1	biological	M	deep amplicon sequencing	0.1	% indels	mean±standard deviation	n/a	n/a	n/a
d	EEG/EMG experiments in APP-PS1 mice	WT_m002	brain tissue	APP-PS1	#2	biological	M	deep amplicon sequencing	0.88	% indels	mean±standard deviation	n/a	n/a	n/a
d	EEG/EMG experiments in APP-PS1 mice	WT_m003	brain tissue	APP-PS1	#3	biological	M	deep amplicon sequencing	0.25	% indels	mean±standard deviation	n/a	n/a	n/a
d	EEG/EMG experiments in APP-PS1 mice	WT_m004	brain tissue	APP-PS1	#4	biological	M	deep amplicon sequencing	0.28	% indels	mean±standard deviation	n/a	n/a	n/a
d	EEG/EMG experiments in APP-PS1 mice	WT_m005	brain tissue	APP-PS1	#5	biological	M	deep amplicon sequencing	0.37	% indels	mean±standard deviation	n/a	n/a	n/a
d	EEG/EMG experiments in APP-PS1 mice	WT_m006	brain tissue	APP-PS1	#6	biological	M	deep amplicon sequencing	0.49	% indels	mean±standard deviation	n/a	n/a	n/a
d	EEG/EMG experiments in APP-PS1 mice	APPcontrol_m001	brain tissue	APP-PS1	#1	biological	M	deep amplicon sequencing	0.92	% indels	mean±standard deviation	n/a	n/a	n/a
d	EEG/EMG experiments in APP-PS1 mice	APPcontrol_m002	brain tissue	APP-PS1	#2	biological	M	deep amplicon sequencing	0.65	% indels	mean±standard deviation	n/a	n/a	n/a
d	EEG/EMG experiments in APP-PS1 mice	APPcontrol_m003	brain tissue	APP-PS1	#3	biological	M	deep amplicon sequencing	0.25	% indels	mean±standard deviation	n/a	n/a	n/a
d	EEG/EMG experiments in APP-PS1 mice	APPcontrol_m004	brain tissue	APP-PS1	#4	biological	M	deep amplicon sequencing	0.29	% indels	mean±standard deviation	n/a	n/a	n/a
d	EEG/EMG experiments in APP-PS1 mice	APPcontrol_m005	brain tissue	APP-PS1	#5	biological	M	deep amplicon sequencing	0.53	% indels	mean±standard deviation	n/a	n/a	n/a
d	EEG/EMG experiments in APP-PS1 mice	APPcontrol_m006	brain tissue	APP-PS1	#6	biological	M	deep amplicon sequencing	0.56	% indels	mean±standard deviation	n/a	n/a	n/a
d	EEG/EMG experiments in APP-PS1 mice	APPtreated_m001	brain tissue	APP-PS1	#1	biological	M	deep amplicon sequencing	2.07	% indels	mean±standard deviation	n/a	n/a	n/a
d	EEG/EMG experiments in APP-PS1 mice	APPtreated_m002	brain tissue	APP-PS1	#2	biological	M	deep amplicon sequencing	2.79	% indels	mean±standard deviation	n/a	n/a	n/a
d	EEG/EMG experiments in APP-PS1 mice	APPtreated_m003	brain tissue	APP-PS1	#3	biological	M	deep amplicon sequencing	2.52	% indels	mean±standard deviation	n/a	n/a	n/a
d	EEG/EMG experiments in APP-PS1 mice	APPtreated_m004	brain tissue	APP-PS1	#4	biological	M	deep amplicon sequencing	3.11	% indels	mean±standard deviation	n/a	n/a	n/a
d	EEG/EMG experiments in APP-PS1 mice	APPtreated_m005	brain tissue	APP-PS1	#5	biological	M	deep amplicon sequencing	4.03	% indels	mean±standard deviation	n/a	n/a	n/a
d	EEG/EMG experiments in APP-PS1 mice	APPtreated_m006	brain tissue	APP-PS1	#6	biological	M	deep amplicon sequencing	3.99	% indels	mean±standard deviation	n/a	n/a	n/a
e	EEG/EMG experiments in APP-PS1 mice	APPcontrol-ISO_m001	brain tissue	APP-PS1	#1	biological	M	light sheet microscopy	39157	plaque counts	median±range	Shapiro-Wilk-Test	0.8278	Two-way ANOVA
e	EEG/EMG experiments in APP-PS1 mice	APPcontrol-ISO_m002	brain tissue	APP-PS1	#2	biological	M	light sheet microscopy	25680	plaque counts	median±range
e	EEG/EMG experiments in APP-PS1 mice	APPcontrol-ISO_m003	brain tissue	APP-PS1	#3	biological	M	light sheet microscopy	27858	plaque counts	median±range
e	EEG/EMG experiments in APP-PS1 mice	APPcontrol-ISO_m004	brain tissue	APP-PS1	#4	biological	M	light sheet microscopy	44493	plaque counts	median±range
e	EEG/EMG experiments in APP-PS1 mice	APPcontrol-ISO_m005	brain tissue	APP-PS1	#5	biological	M	light sheet microscopy	37236	plaque counts	median±range
e	EEG/EMG experiments in APP-PS1 mice	APPcontrol-ISO_m006	brain tissue	APP-PS1	#6	biological	M	light sheet microscopy	52265	plaque counts	median±range
e	EEG/EMG experiments in APP-PS1 mice	APPcontrol-ISO_m007	brain tissue	APP-PS1	#7	biological	M	light sheet microscopy	31552	plaque counts	median±range
e	EEG/EMG experiments in APP-PS1 mice	APPtreated-ISO_m001	brain tissue	APP-PS1	#1	biological	M	light sheet microscopy	48653	plaque counts	median±range	Shapiro-Wilk-Test	0.963	Two-way ANOVA
e	EEG/EMG experiments in APP-PS1 mice	APPtreated-ISO_m002	brain tissue	APP-PS1	#2	biological	M	light sheet microscopy	52886	plaque counts	median±range
e	EEG/EMG experiments in APP-PS1 mice	APPtreated-ISO_m003	brain tissue	APP-PS1	#3	biological	M	light sheet microscopy	45465	plaque counts	median±range
e	EEG/EMG experiments in APP-PS1 mice	APPtreated-ISO_m004	brain tissue	APP-PS1	#4	biological	M	light sheet microscopy	42396	plaque counts	median±range
e	EEG/EMG experiments in APP-PS1 mice	APPcontrol-HC_m001	brain tissue	APP-PS1	#1	biological	M	light sheet microscopy	4926	plaque counts	median±range	Shapiro-Wilk-Test	0.1139	Two-way ANOVA
e	EEG/EMG experiments in APP-PS1 mice	APPcontrol-HC_m002	brain tissue	APP-PS1	#2	biological	M	light sheet microscopy	2097	plaque counts	median±range
e	EEG/EMG experiments in APP-PS1 mice	APPcontrol-HC_m003	brain tissue	APP-PS1	#3	biological	M	light sheet microscopy	6168	plaque counts	median±range
e	EEG/EMG experiments in APP-PS1 mice	APPcontrol-HC_m004	brain tissue	APP-PS1	#4	biological	M	light sheet microscopy	5688	plaque counts	median±range
e	EEG/EMG experiments in APP-PS1 mice	APPcontrol-HC_m005	brain tissue	APP-PS1	#5	biological	M	light sheet microscopy	1869	plaque counts	median±range
e	EEG/EMG experiments in APP-PS1 mice	APPcontrol-HC_m006	brain tissue	APP-PS1	#6	biological	M	light sheet microscopy	4408	plaque counts	median±range
e	EEG/EMG experiments in APP-PS1 mice	APPcontrol-HC_m007	brain tissue	APP-PS1	#7	biological	M	light sheet microscopy	5791	plaque counts	median±range
e	EEG/EMG experiments in APP-PS1 mice	APPtreated-HC_m001	brain tissue	APP-PS1	#1	biological	M	light sheet microscopy	8967	plaque counts	median±range	Shapiro-Wilk-Test	0.8114	Two-way ANOVA
e	EEG/EMG experiments in APP-PS1 mice	APPtreated-HC_m002	brain tissue	APP-PS1	#2	biological	M	light sheet microscopy	6520	plaque counts	median±range
e	EEG/EMG experiments in APP-PS1 mice	APPtreated-HC_m003	brain tissue	APP-PS1	#3	biological	M	light sheet microscopy	7284	plaque counts	median±range
e	EEG/EMG experiments in APP-PS1 mice	APPtreated-HC_m004	brain tissue	APP-PS1	#4	biological	M	light sheet microscopy	5730	plaque counts	median±range
e	EEG/EMG experiments in APP-PS1 mice	APPcontrol-TH_m001	brain tissue	APP-PS1	#1	biological	M	light sheet microscopy	1581	plaque counts	median±range	Shapiro-Wilk-Test	0.1229	Two-way ANOVA
e	EEG/EMG experiments in APP-PS1 mice	APPcontrol-TH_m002	brain tissue	APP-PS1	#2	biological	M	light sheet microscopy	234	plaque counts	median±range
e	EEG/EMG experiments in APP-PS1 mice	APPcontrol-TH_m003	brain tissue	APP-PS1	#3	biological	M	light sheet microscopy	2529	plaque counts	median±range
e	EEG/EMG experiments in APP-PS1 mice	APPcontrol-TH_m004	brain tissue	APP-PS1	#4	biological	M	light sheet microscopy	1749	plaque counts	median±range
e	EEG/EMG experiments in APP-PS1 mice	APPcontrol-TH_m005	brain tissue	APP-PS1	#5	biological	M	light sheet microscopy	171	plaque counts	median±range
e	EEG/EMG experiments in APP-PS1 mice	APPcontrol-TH_m006	brain tissue	APP-PS1	#6	biological	M	light sheet microscopy	2145	plaque counts	median±range
e	EEG/EMG experiments in APP-PS1 mice	APPcontrol-TH_m007	brain tissue	APP-PS1	#7	biological	M	light sheet microscopy	2466	plaque counts	median±range
e	EEG/EMG experiments in APP-PS1 mice	APPtreated-TH_m001	brain tissue	APP-PS1	#1	biological	M	light sheet microscopy	3855	plaque counts	median±range	Shapiro-Wilk-Test	0.9998	Two-way ANOVA
e	EEG/EMG experiments in APP-PS1 mice	APPtreated-TH_m002	brain tissue	APP-PS1	#2	biological	M	light sheet microscopy	3360	plaque counts	median±range
e	EEG/EMG experiments in APP-PS1 mice	APPtreated-TH_m003	brain tissue	APP-PS1	#3	biological	M	light sheet microscopy	3057	plaque counts	median±range
e	EEG/EMG experiments in APP-PS1 mice	APPtreated-TH_m004	brain tissue	APP-PS1	#4	biological	M	light sheet microscopy	2574	plaque counts	median±range
e	EEG/EMG experiments in APP-PS1 mice	APPcontrol-HY_m001	brain tissue	APP-PS1	#1	biological	M	light sheet microscopy	18	plaque counts	median±range	Shapiro-Wilk-Test	0.0257	Two-way ANOVA
e	EEG/EMG experiments in APP-PS1 mice	APPcontrol-HY_m002	brain tissue	APP-PS1	#2	biological	M	light sheet microscopy	12	plaque counts	median±range
e	EEG/EMG experiments in APP-PS1 mice	APPcontrol-HY_m003	brain tissue	APP-PS1	#3	biological	M	light sheet microscopy	21	plaque counts	median±range
e	EEG/EMG experiments in APP-PS1 mice	APPcontrol-HY_m004	brain tissue	APP-PS1	#4	biological	M	light sheet microscopy	96	plaque counts	median±range
e	EEG/EMG experiments in APP-PS1 mice	APPcontrol-HY_m005	brain tissue	APP-PS1	#5	biological	M	light sheet microscopy	3	plaque counts	median±range
e	EEG/EMG experiments in APP-PS1 mice	APPcontrol-HY_m006	brain tissue	APP-PS1	#6	biological	M	light sheet microscopy	111	plaque counts	median±range
e	EEG/EMG experiments in APP-PS1 mice	APPcontrol-HY_m007	brain tissue	APP-PS1	#7	biological	M	light sheet microscopy	27	plaque counts	median±range
e	EEG/EMG experiments in APP-PS1 mice	APPtreated-HY_m001	brain tissue	APP-PS1	#1	biological	M	light sheet microscopy	219	plaque counts	median±range	Shapiro-Wilk-Test	0.8537	Two-way ANOVA
e	EEG/EMG experiments in APP-PS1 mice	APPtreated-HY_m002	brain tissue	APP-PS1	#2	biological	M	light sheet microscopy	42	plaque counts	median±range
e	EEG/EMG experiments in APP-PS1 mice	APPtreated-HY_m003	brain tissue	APP-PS1	#3	biological	M	light sheet microscopy	273	plaque counts	median±range
e	EEG/EMG experiments in APP-PS1 mice	APPtreated-HY_m004	brain tissue	APP-PS1	#4	biological	M	light sheet microscopy	126	plaque counts	median±range
e	EEG/EMG experiments in APP-PS1 mice	APPcontrol-MB_m001	brain tissue	APP-PS1	#1	biological	M	light sheet microscopy	258	plaque counts	median±range	Shapiro-Wilk-Test	0.4704	Two-way ANOVA
e	EEG/EMG experiments in APP-PS1 mice	APPcontrol-MB_m002	brain tissue	APP-PS1	#2	biological	M	light sheet microscopy	30	plaque counts	median±range
e	EEG/EMG experiments in APP-PS1 mice	APPcontrol-MB_m003	brain tissue	APP-PS1	#3	biological	M	light sheet microscopy	606	plaque counts	median±range
e	EEG/EMG experiments in APP-PS1 mice	APPcontrol-MB_m004	brain tissue	APP-PS1	#4	biological	M	light sheet microscopy	342	plaque counts	median±range
e	EEG/EMG experiments in APP-PS1 mice	APPcontrol-MB_m005	brain tissue	APP-PS1	#5	biological	M	light sheet microscopy	30	plaque counts	median±range
e	EEG/EMG experiments in APP-PS1 mice	APPcontrol-MB_m006	brain tissue	APP-PS1	#6	biological	M	light sheet microscopy	330	plaque counts	median±range
e	EEG/EMG experiments in APP-PS1 mice	APPcontrol-MB_m007	brain tissue	APP-PS1	#7	biological	M	light sheet microscopy	735	plaque counts	median±range
e	EEG/EMG experiments in APP-PS1 mice	APPtreated-MB_m001	brain tissue	APP-PS1	#1	biological	M	light sheet microscopy	1578	plaque counts	median±range	Shapiro-Wilk-Test	0.3129	Two-way ANOVA
e	EEG/EMG experiments in APP-PS1 mice	APPtreated-MB_m002	brain tissue	APP-PS1	#2	biological	M	light sheet microscopy	1368	plaque counts	median±range
e	EEG/EMG experiments in APP-PS1 mice	APPtreated-MB_m003	brain tissue	APP-PS1	#3	biological	M	light sheet microscopy	1617	plaque counts	median±range
e	EEG/EMG experiments in APP-PS1 mice	APPtreated-MB_m004	brain tissue	APP-PS1	#4	biological	M	light sheet microscopy	975	plaque counts	median±range
e	EEG/EMG experiments in APP-PS1 mice	APPcontrol-BS_m001	brain tissue	APP-PS1	#1	biological	M	light sheet microscopy	1459	plaque counts	median±range	Shapiro-Wilk-Test	0.0809	Two-way ANOVA
e	EEG/EMG experiments in APP-PS1 mice	APPcontrol-BS_m002	brain tissue	APP-PS1	#2	biological	M	light sheet microscopy	3030	plaque counts	median±range
e	EEG/EMG experiments in APP-PS1 mice	APPcontrol-BS_m003	brain tissue	APP-PS1	#3	biological	M	light sheet microscopy	5483	plaque counts	median±range
e	EEG/EMG experiments in APP-PS1 mice	APPcontrol-BS_m004	brain tissue	APP-PS1	#4	biological	M	light sheet microscopy	2315	plaque counts	median±range
e	EEG/EMG experiments in APP-PS1 mice	APPcontrol-BS_m005	brain tissue	APP-PS1	#5	biological	M	light sheet microscopy	2811	plaque counts	median±range
e	EEG/EMG experiments in APP-PS1 mice	APPcontrol-BS_m006	brain tissue	APP-PS1	#6	biological	M	light sheet microscopy	2336	plaque counts	median±range
e	EEG/EMG experiments in APP-PS1 mice	APPcontrol-BS_m007	brain tissue	APP-PS1	#7	biological	M	light sheet microscopy	1792	plaque counts	median±range
e	EEG/EMG experiments in APP-PS1 mice	APPtreated-BS_m001	brain tissue	APP-PS1	#1	biological	M	light sheet microscopy	2610	plaque counts	median±range	Shapiro-Wilk-Test	0.7477	Two-way ANOVA
e	EEG/EMG experiments in APP-PS1 mice	APPtreated-BS_m002	brain tissue	APP-PS1	#2	biological	M	light sheet microscopy	3558	plaque counts	median±range
e	EEG/EMG experiments in APP-PS1 mice	APPtreated-BS_m003	brain tissue	APP-PS1	#3	biological	M	light sheet microscopy	3990	plaque counts	median±range
e	EEG/EMG experiments in APP-PS1 mice	APPtreated-BS_m004	brain tissue	APP-PS1	#4	biological	M	light sheet microscopy	1990	plaque counts	median±range
e	EEG/EMG experiments in APP-PS1 mice	APPcontrol-ISO_m001	brain tissue	APP-PS1	#1	biological	M	light sheet microscopy	63	Microglia volume per plaque volume in %	median±range	Shapiro-Wilk-Test	0.0763	Two-way ANOVA
e	EEG/EMG experiments in APP-PS1 mice	APPcontrol-ISO_m002	brain tissue	APP-PS1	#2	biological	M	light sheet microscopy	72	Microglia volume per plaque volume in %	median±range
e	EEG/EMG experiments in APP-PS1 mice	APPcontrol-ISO_m003	brain tissue	APP-PS1	#3	biological	M	light sheet microscopy	77	Microglia volume per plaque volume in %	median±range
e	EEG/EMG experiments in APP-PS1 mice	APPcontrol-ISO_m004	brain tissue	APP-PS1	#4	biological	M	light sheet microscopy	79	Microglia volume per plaque volume in %	median±range
e	EEG/EMG experiments in APP-PS1 mice	APPcontrol-ISO_m005	brain tissue	APP-PS1	#5	biological	M	light sheet microscopy	80	Microglia volume per plaque volume in %	median±range
e	EEG/EMG experiments in APP-PS1 mice	APPcontrol-ISO_m006	brain tissue	APP-PS1	#6	biological	M	light sheet microscopy	81	Microglia volume per plaque volume in %	median±range
e	EEG/EMG experiments in APP-PS1 mice	APPcontrol-ISO_m007	brain tissue	APP-PS1	#7	biological	M	light sheet microscopy	82	Microglia volume per plaque volume in %	median±range
e	EEG/EMG experiments in APP-PS1 mice	APPtreated-ISO_m001	brain tissue	APP-PS1	#1	biological	M	light sheet microscopy	78	Microglia volume per plaque volume in %	median±range	Shapiro-Wilk-Test	0.6889	Two-way ANOVA
e	EEG/EMG experiments in APP-PS1 mice	APPtreated-ISO_m002	brain tissue	APP-PS1	#2	biological	M	light sheet microscopy	80	Microglia volume per plaque volume in %	median±range
e	EEG/EMG experiments in APP-PS1 mice	APPtreated-ISO_m003	brain tissue	APP-PS1	#3	biological	M	light sheet microscopy	84	Microglia volume per plaque volume in %	median±range
e	EEG/EMG experiments in APP-PS1 mice	APPtreated-ISO_m004	brain tissue	APP-PS1	#4	biological	M	light sheet microscopy	90	Microglia volume per plaque volume in %	median±range
e	EEG/EMG experiments in APP-PS1 mice	APPcontrol-HC_m001	brain tissue	APP-PS1	#1	biological	M	light sheet microscopy	62	Microglia volume per plaque volume in %	median±range	Shapiro-Wilk-Test	0.0475	Two-way ANOVA
e	EEG/EMG experiments in APP-PS1 mice	APPcontrol-HC_m002	brain tissue	APP-PS1	#2	biological	M	light sheet microscopy	63	Microglia volume per plaque volume in %	median±range
e	EEG/EMG experiments in APP-PS1 mice	APPcontrol-HC_m003	brain tissue	APP-PS1	#3	biological	M	light sheet microscopy	69	Microglia volume per plaque volume in %	median±range
e	EEG/EMG experiments in APP-PS1 mice	APPcontrol-HC_m004	brain tissue	APP-PS1	#4	biological	M	light sheet microscopy	79	Microglia volume per plaque volume in %	median±range
e	EEG/EMG experiments in APP-PS1 mice	APPcontrol-HC_m005	brain tissue	APP-PS1	#5	biological	M	light sheet microscopy	81	Microglia volume per plaque volume in %	median±range
e	EEG/EMG experiments in APP-PS1 mice	APPcontrol-HC_m006	brain tissue	APP-PS1	#6	biological	M	light sheet microscopy	82	Microglia volume per plaque volume in %	median±range
e	EEG/EMG experiments in APP-PS1 mice	APPcontrol-HC_m007	brain tissue	APP-PS1	#7	biological	M	light sheet microscopy	81.5	Microglia volume per plaque volume in %	median±range
e	EEG/EMG experiments in APP-PS1 mice	APPtreated-HC_m001	brain tissue	APP-PS1	#1	biological	M	light sheet microscopy	79	Microglia volume per plaque volume in %	median±range	Shapiro-Wilk-Test	0.5186	Two-way ANOVA
e	EEG/EMG experiments in APP-PS1 mice	APPtreated-HC_m002	brain tissue	APP-PS1	#2	biological	M	light sheet microscopy	78	Microglia volume per plaque volume in %	median±range
e	EEG/EMG experiments in APP-PS1 mice	APPtreated-HC_m003	brain tissue	APP-PS1	#3	biological	M	light sheet microscopy	84	Microglia volume per plaque volume in %	median±range
e	EEG/EMG experiments in APP-PS1 mice	APPtreated-HC_m004	brain tissue	APP-PS1	#4	biological	M	light sheet microscopy	88	Microglia volume per plaque volume in %	median±range
e	EEG/EMG experiments in APP-PS1 mice	APPcontrol-TH_m001	brain tissue	APP-PS1	#1	biological	M	light sheet microscopy	63	Microglia volume per plaque volume in %	median±range	Shapiro-Wilk-Test	0.444	Two-way ANOVA
e	EEG/EMG experiments in APP-PS1 mice	APPcontrol-TH_m002	brain tissue	APP-PS1	#2	biological	M	light sheet microscopy	63.5	Microglia volume per plaque volume in %	median±range
e	EEG/EMG experiments in APP-PS1 mice	APPcontrol-TH_m003	brain tissue	APP-PS1	#3	biological	M	light sheet microscopy	71	Microglia volume per plaque volume in %	median±range
e	EEG/EMG experiments in APP-PS1 mice	APPcontrol-TH_m004	brain tissue	APP-PS1	#4	biological	M	light sheet microscopy	74	Microglia volume per plaque volume in %	median±range
e	EEG/EMG experiments in APP-PS1 mice	APPcontrol-TH_m005	brain tissue	APP-PS1	#5	biological	M	light sheet microscopy	77	Microglia volume per plaque volume in %	median±range
e	EEG/EMG experiments in APP-PS1 mice	APPcontrol-TH_m006	brain tissue	APP-PS1	#6	biological	M	light sheet microscopy	80	Microglia volume per plaque volume in %	median±range
e	EEG/EMG experiments in APP-PS1 mice	APPcontrol-TH_m007	brain tissue	APP-PS1	#7	biological	M	light sheet microscopy	82	Microglia volume per plaque volume in %	median±range
e	EEG/EMG experiments in APP-PS1 mice	APPtreated-TH_m001	brain tissue	APP-PS1	#1	biological	M	light sheet microscopy	72	Microglia volume per plaque volume in %	median±range	Shapiro-Wilk-Test	0.7457	Two-way ANOVA
e	EEG/EMG experiments in APP-PS1 mice	APPtreated-TH_m002	brain tissue	APP-PS1	#2	biological	M	light sheet microscopy	78.5	Microglia volume per plaque volume in %	median±range
e	EEG/EMG experiments in APP-PS1 mice	APPtreated-TH_m003	brain tissue	APP-PS1	#3	biological	M	light sheet microscopy	78	Microglia volume per plaque volume in %	median±range
e	EEG/EMG experiments in APP-PS1 mice	APPtreated-TH_m004	brain tissue	APP-PS1	#4	biological	M	light sheet microscopy	83	Microglia volume per plaque volume in %	median±range
e	EEG/EMG experiments in APP-PS1 mice	APPcontrol-HY_m001	brain tissue	APP-PS1	#1	biological	M	light sheet microscopy	33	Microglia volume per plaque volume in %	median±range	Shapiro-Wilk-Test	0.0806	Two-way ANOVA
e	EEG/EMG experiments in APP-PS1 mice	APPcontrol-HY_m002	brain tissue	APP-PS1	#2	biological	M	light sheet microscopy	52	Microglia volume per plaque volume in %	median±range
e	EEG/EMG experiments in APP-PS1 mice	APPcontrol-HY_m003	brain tissue	APP-PS1	#3	biological	M	light sheet microscopy	67	Microglia volume per plaque volume in %	median±range
e	EEG/EMG experiments in APP-PS1 mice	APPcontrol-HY_m004	brain tissue	APP-PS1	#4	biological	M	light sheet microscopy	75	Microglia volume per plaque volume in %	median±range
e	EEG/EMG experiments in APP-PS1 mice	APPcontrol-HY_m005	brain tissue	APP-PS1	#5	biological	M	light sheet microscopy	79	Microglia volume per plaque volume in %	median±range
e	EEG/EMG experiments in APP-PS1 mice	APPcontrol-HY_m006	brain tissue	APP-PS1	#6	biological	M	light sheet microscopy	81	Microglia volume per plaque volume in %	median±range
e	EEG/EMG experiments in APP-PS1 mice	APPcontrol-HY_m007	brain tissue	APP-PS1	#7	biological	M	light sheet microscopy	81.5	Microglia volume per plaque volume in %	median±range
e	EEG/EMG experiments in APP-PS1 mice	APPtreated-HY_m001	brain tissue	APP-PS1	#1	biological	M	light sheet microscopy	57	Microglia volume per plaque volume in %	median±range	Shapiro-Wilk-Test	0.6532	Two-way ANOVA
e	EEG/EMG experiments in APP-PS1 mice	APPtreated-HY_m002	brain tissue	APP-PS1	#2	biological	M	light sheet microscopy	63	Microglia volume per plaque volume in %	median±range
e	EEG/EMG experiments in APP-PS1 mice	APPtreated-HY_m003	brain tissue	APP-PS1	#3	biological	M	light sheet microscopy	69	Microglia volume per plaque volume in %	median±range
e	EEG/EMG experiments in APP-PS1 mice	APPtreated-HY_m004	brain tissue	APP-PS1	#4	biological	M	light sheet microscopy	71	Microglia volume per plaque volume in %	median±range
e	EEG/EMG experiments in APP-PS1 mice	APPcontrol-MB_m001	brain tissue	APP-PS1	#1	biological	M	light sheet microscopy	48	Microglia volume per plaque volume in %	median±range	Shapiro-Wilk-Test	0.9427	Two-way ANOVA
e	EEG/EMG experiments in APP-PS1 mice	APPcontrol-MB_m002	brain tissue	APP-PS1	#2	biological	M	light sheet microscopy	53	Microglia volume per plaque volume in %	median±range
e	EEG/EMG experiments in APP-PS1 mice	APPcontrol-MB_m003	brain tissue	APP-PS1	#3	biological	M	light sheet microscopy	58	Microglia volume per plaque volume in %	median±range
e	EEG/EMG experiments in APP-PS1 mice	APPcontrol-MB_m004	brain tissue	APP-PS1	#4	biological	M	light sheet microscopy	61.5	Microglia volume per plaque volume in %	median±range
e	EEG/EMG experiments in APP-PS1 mice	APPcontrol-MB_m005	brain tissue	APP-PS1	#5	biological	M	light sheet microscopy	63.5	Microglia volume per plaque volume in %	median±range
e	EEG/EMG experiments in APP-PS1 mice	APPcontrol-MB_m006	brain tissue	APP-PS1	#6	biological	M	light sheet microscopy	72	Microglia volume per plaque volume in %	median±range
e	EEG/EMG experiments in APP-PS1 mice	APPcontrol-MB_m007	brain tissue	APP-PS1	#7	biological	M	light sheet microscopy	78	Microglia volume per plaque volume in %	median±range
e	EEG/EMG experiments in APP-PS1 mice	APPtreated-MB_m001	brain tissue	APP-PS1	#1	biological	M	light sheet microscopy	72	Microglia volume per plaque volume in %	median±range	Shapiro-Wilk-Test	0.598	Two-way ANOVA
e	EEG/EMG experiments in APP-PS1 mice	APPtreated-MB_m002	brain tissue	APP-PS1	#2	biological	M	light sheet microscopy	73	Microglia volume per plaque volume in %	median±range
e	EEG/EMG experiments in APP-PS1 mice	APPtreated-MB_m003	brain tissue	APP-PS1	#3	biological	M	light sheet microscopy	68	Microglia volume per plaque volume in %	median±range
e	EEG/EMG experiments in APP-PS1 mice	APPtreated-MB_m004	brain tissue	APP-PS1	#4	biological	M	light sheet microscopy	81	Microglia volume per plaque volume in %	median±range
e	EEG/EMG experiments in APP-PS1 mice	APPcontrol-BS_m001	brain tissue	APP-PS1	#1	biological	M	light sheet microscopy	61.5	Microglia volume per plaque volume in %	median±range	Shapiro-Wilk-Test	0.1077	Two-way ANOVA
e	EEG/EMG experiments in APP-PS1 mice	APPcontrol-BS_m002	brain tissue	APP-PS1	#2	biological	M	light sheet microscopy	70	Microglia volume per plaque volume in %	median±range
e	EEG/EMG experiments in APP-PS1 mice	APPcontrol-BS_m003	brain tissue	APP-PS1	#3	biological	M	light sheet microscopy	71.5	Microglia volume per plaque volume in %	median±range
e	EEG/EMG experiments in APP-PS1 mice	APPcontrol-BS_m004	brain tissue	APP-PS1	#4	biological	M	light sheet microscopy	80	Microglia volume per plaque volume in %	median±range
e	EEG/EMG experiments in APP-PS1 mice	APPcontrol-BS_m005	brain tissue	APP-PS1	#5	biological	M	light sheet microscopy	78	Microglia volume per plaque volume in %	median±range
e	EEG/EMG experiments in APP-PS1 mice	APPcontrol-BS_m006	brain tissue	APP-PS1	#6	biological	M	light sheet microscopy	78.5	Microglia volume per plaque volume in %	median±range
e	EEG/EMG experiments in APP-PS1 mice	APPcontrol-BS_m007	brain tissue	APP-PS1	#7	biological	M	light sheet microscopy	79.5	Microglia volume per plaque volume in %	median±range
e	EEG/EMG experiments in APP-PS1 mice	APPtreated-BS_m001	brain tissue	APP-PS1	#1	biological	M	light sheet microscopy	79	Microglia volume per plaque volume in %	median±range	Shapiro-Wilk-Test	0.9999	Two-way ANOVA
e	EEG/EMG experiments in APP-PS1 mice	APPtreated-BS_m002	brain tissue	APP-PS1	#2	biological	M	light sheet microscopy	80.5	Microglia volume per plaque volume in %	median±range
e	EEG/EMG experiments in APP-PS1 mice	APPtreated-BS_m003	brain tissue	APP-PS1	#3	biological	M	light sheet microscopy	81.5	Microglia volume per plaque volume in %	median±range
e	EEG/EMG experiments in APP-PS1 mice	APPtreated-BS_m004	brain tissue	APP-PS1	#4	biological	M	light sheet microscopy	83	Microglia volume per plaque volume in %	median±range

## Sheet: Supplementary-fig1
panel_ID	experiment_type	sample_ID	sample_type	sample_origin	replicate_ID	replicate_type	sex	analysis_method	plotted_value	unit	data_displayed	Verification-of-normality	associated p-value	statistical_analysis
c	in vitro prime editing editing in Hepa wt cell lines	Hepa_pegRNA1only_r001	DNA	Hepa	#1	biological	n/a	deep amplicon sequencing	0.24	% correct editing	mean±standard deviation	n/a	n/a	n/a
c	in vitro prime editing editing in Hepa wt cell lines	Hepa_pegRNA1only_r002	DNA	Hepa	#2	biological	n/a	deep amplicon sequencing	0.17	% correct editing	mean±standard deviation	n/a	n/a	n/a
c	in vitro prime editing editing in Hepa wt cell lines	Hepa_pegRNA1only_r003	DNA	Hepa	#3	biological	n/a	deep amplicon sequencing	0	% correct editing	mean±standard deviation	n/a	n/a	n/a
c	in vitro prime editing editing in Hepa wt cell lines	Hepa_pegRNA1only_r004	DNA	Hepa	#4	biological	n/a	deep amplicon sequencing	0.17	% correct editing	mean±standard deviation	n/a	n/a	n/a
c	in vitro prime editing editing in Hepa wt cell lines	Hepa_pegRNA1only_r005	DNA	Hepa	#5	biological	n/a	deep amplicon sequencing	0.08	% correct editing	mean±standard deviation	n/a	n/a	n/a
c	in vitro prime editing editing in Hepa wt cell lines	Hepa_pegRNA1only_r006	DNA	Hepa	#6	biological	n/a	deep amplicon sequencing	0.14	% correct editing	mean±standard deviation	n/a	n/a	n/a
c	in vitro prime editing editing in Hepa wt cell lines	Hepa_PE2-pegRNA1_r001	DNA	Hepa	#1	biological	n/a	deep amplicon sequencing	1.41	% correct editing	mean±standard deviation	n/a	n/a	n/a
c	in vitro prime editing editing in Hepa wt cell lines	Hepa_PE2-pegRNA1_r002	DNA	Hepa	#2	biological	n/a	deep amplicon sequencing	1.64	% correct editing	mean±standard deviation	n/a	n/a	n/a
c	in vitro prime editing editing in Hepa wt cell lines	Hepa_PE2-pegRNA1_r003	DNA	Hepa	#3	biological	n/a	deep amplicon sequencing	0.7	% correct editing	mean±standard deviation	n/a	n/a	n/a
c	in vitro prime editing editing in Hepa wt cell lines	Hepa_PE2-pegRNA1_r004	DNA	Hepa	#4	biological	n/a	deep amplicon sequencing	3.16	% correct editing	mean±standard deviation	n/a	n/a	n/a
c	in vitro prime editing editing in Hepa wt cell lines	Hepa_PE2-pegRNA1_r005	DNA	Hepa	#5	biological	n/a	deep amplicon sequencing	1.68	% correct editing	mean±standard deviation	n/a	n/a	n/a
c	in vitro prime editing editing in Hepa wt cell lines	Hepa_PE2-pegRNA1_r006	DNA	Hepa	#6	biological	n/a	deep amplicon sequencing	0.7	% correct editing	mean±standard deviation	n/a	n/a	n/a
c	in vitro prime editing editing in N2a wt cell lines	N2a_pegRNA1only_r001	DNA	N2a	#1	biological	n/a	deep amplicon sequencing	0.05	% correct editing	mean±standard deviation	n/a	n/a	n/a
c	in vitro prime editing editing in N2a wt cell lines	N2a_pegRNA1only_r002	DNA	N2a	#2	biological	n/a	deep amplicon sequencing	0.15	% correct editing	mean±standard deviation	n/a	n/a	n/a
c	in vitro prime editing editing in N2a wt cell lines	N2a_pegRNA1only_r003	DNA	N2a	#3	biological	n/a	deep amplicon sequencing	0	% correct editing	mean±standard deviation	n/a	n/a	n/a
c	in vitro prime editing editing in N2a wt cell lines	N2a_pegRNA1only_r004	DNA	N2a	#4	biological	n/a	deep amplicon sequencing	0	% correct editing	mean±standard deviation	n/a	n/a	n/a
c	in vitro prime editing editing in N2a wt cell lines	N2a_pegRNA1only_r005	DNA	N2a	#5	biological	n/a	deep amplicon sequencing	0.14	% correct editing	mean±standard deviation	n/a	n/a	n/a
c	in vitro prime editing editing in N2a wt cell lines	N2a_pegRNA1only_r006	DNA	N2a	#6	biological	n/a	deep amplicon sequencing	0.04	% correct editing	mean±standard deviation	n/a	n/a	n/a
c	in vitro prime editing editing in N2a wt cell lines	N2a_PE2-pegRNA1_r001	DNA	N2a	#1	biological	n/a	deep amplicon sequencing	0.98	% correct editing	mean±standard deviation	n/a	n/a	n/a
c	in vitro prime editing editing in N2a wt cell lines	N2a_PE2-pegRNA1_r002	DNA	N2a	#2	biological	n/a	deep amplicon sequencing	1.62	% correct editing	mean±standard deviation	n/a	n/a	n/a
c	in vitro prime editing editing in N2a wt cell lines	N2a_PE2-pegRNA1_r003	DNA	N2a	#3	biological	n/a	deep amplicon sequencing	0.74	% correct editing	mean±standard deviation	n/a	n/a	n/a
c	in vitro prime editing editing in N2a wt cell lines	N2a_PE2-pegRNA1_r004	DNA	N2a	#4	biological	n/a	deep amplicon sequencing	3.01	% correct editing	mean±standard deviation	n/a	n/a	n/a
c	in vitro prime editing editing in N2a wt cell lines	N2a_PE2-pegRNA1_r005	DNA	N2a	#5	biological	n/a	deep amplicon sequencing	0.75	% correct editing	mean±standard deviation	n/a	n/a	n/a
c	in vitro prime editing editing in N2a wt cell lines	N2a_PE2-pegRNA1_r006	DNA	N2a	#6	biological	n/a	deep amplicon sequencing	0.81	% correct editing	mean±standard deviation	n/a	n/a	n/a
d	in vitro prime editing editing in HEK293T wt cell lines	HEK-Adrb1expression_r001	RNA	HEK293T	#1	biological	n/a	RT-qPCR	5.715e-05	relative expression to ActB	mean±standard deviation	n/a	n/a	n/a
d	in vitro prime editing editing in HEK293T wt cell lines	HEK-Adrb1expression_r002	RNA	HEK293T	#2	biological	n/a	RT-qPCR	4.875e-05	relative expression to ActB	mean±standard deviation	n/a	n/a	n/a
d	in vitro prime editing editing in HEK293T wt cell lines	HEK-Adrb1expression_r003	RNA	HEK293T	#3	biological	n/a	RT-qPCR	4.17e-05	relative expression to ActB	mean±standard deviation	n/a	n/a	n/a
d	in vitro prime editing editing in Hepa wt cell lines	Hepa-Adrb1expression_r001	RNA	Hepa	#1	biological	n/a	RT-qPCR	2.05e-06	relative expression to ActB	mean±standard deviation	n/a	n/a	n/a
d	in vitro prime editing editing in Hepa wt cell lines	Hepa-Adrb1expression_r002	RNA	Hepa	#2	biological	n/a	RT-qPCR	1.2e-06	relative expression to ActB	mean±standard deviation	n/a	n/a	n/a
d	in vitro prime editing editing in Hepa wt cell lines	Hepa-Adrb1expression_r003	RNA	Hepa	#3	biological	n/a	RT-qPCR	3.3e-06	relative expression to ActB	mean±standard deviation	n/a	n/a	n/a
d	in vitro prime editing editing in N2a wt cell lines	N2a-Adrb1expression_r001	RNA	N2a	#1	biological	n/a	RT-qPCR	1.6e-06	relative expression to ActB	mean±standard deviation	n/a	n/a	n/a
d	in vitro prime editing editing in N2a wt cell lines	N2a-Adrb1expression_r002	RNA	N2a	#2	biological	n/a	RT-qPCR	2.05e-06	relative expression to ActB	mean±standard deviation	n/a	n/a	n/a
d	in vitro prime editing editing in N2a wt cell lines	N2a-Adrb1expression_r003	RNA	N2a	#3	biological	n/a	RT-qPCR	3e-06	relative expression to ActB	mean±standard deviation	n/a	n/a	n/a

## Sheet: Supplementary-fig2
panel_ID	experiment_type	sample_ID	sample_type	sample_origin	replicate_ID	replicate_type	sex	analysis_method	plotted_value	unit	data_displayed	Verification-of-normality	associated p-value	statistical_analysis
b	in vitro prime editing editing in HEK293T-Adrb1 cell line	pegRNA1-ngRNA-HEK_r001	DNA	HEK293T-Adrb1	#1	biological	n/a	deep amplicon sequencing	24.99	% correct editing	mean±standard deviation	n/a	n/a	n/a
b	in vitro prime editing editing in HEK293T-Adrb1 cell line	pegRNA1-ngRNA-HEK_r002	DNA	HEK293T-Adrb1	#2	biological	n/a	deep amplicon sequencing	17.01	% correct editing	mean±standard deviation	n/a	n/a	n/a
b	in vitro prime editing editing in HEK293T-Adrb1 cell line	pegRNA1-ngRNA-HEK_r003	DNA	HEK293T-Adrb1	#3	biological	n/a	deep amplicon sequencing	20.48	% correct editing	mean±standard deviation	n/a	n/a	n/a
b	in vitro prime editing editing in HEK293T-Adrb1 cell line	pegRNA1-ngRNA-HEK_r004	DNA	HEK293T-Adrb1	#4	biological	n/a	deep amplicon sequencing	20.89	% correct editing	mean±standard deviation	n/a	n/a	n/a
b	in vitro prime editing editing in HEK293T-Adrb1 cell line	pegRNA1-ngRNA-HEK_r005	DNA	HEK293T-Adrb1	#5	biological	n/a	deep amplicon sequencing	21.27	% correct editing	mean±standard deviation	n/a	n/a	n/a
b	in vitro prime editing editing in HEK293T-Adrb1 cell line	pegRNA1-tevongRNA-HEK_r001	DNA	HEK293T-Adrb1	#1	biological	n/a	deep amplicon sequencing	26.12	% correct editing	mean±standard deviation	n/a	n/a	n/a
b	in vitro prime editing editing in HEK293T-Adrb1 cell line	pegRNA1-tevongRNA-HEK_r002	DNA	HEK293T-Adrb1	#2	biological	n/a	deep amplicon sequencing	29.44	% correct editing	mean±standard deviation	n/a	n/a	n/a
b	in vitro prime editing editing in HEK293T-Adrb1 cell line	pegRNA1-tevongRNA-HEK_r003	DNA	HEK293T-Adrb1	#3	biological	n/a	deep amplicon sequencing	21.2	% correct editing	mean±standard deviation	n/a	n/a	n/a
b	in vitro prime editing editing in HEK293T-Adrb1 cell line	pegRNA1-tevongRNA-HEK_r004	DNA	HEK293T-Adrb1	#4	biological	n/a	deep amplicon sequencing	22.68	% correct editing	mean±standard deviation	n/a	n/a	n/a
b	in vitro prime editing editing in HEK293T-Adrb1 cell line	pegRNA1-tevongRNA-HEK_r005	DNA	HEK293T-Adrb1	#5	biological	n/a	deep amplicon sequencing	21.03	% correct editing	mean±standard deviation	n/a	n/a	n/a
b	in vitro prime editing editing in HEK293T-Adrb1 cell line	tevopegRNA1-ngRNA-HEK_r001	DNA	HEK293T-Adrb1	#1	biological	n/a	deep amplicon sequencing	20.57	% correct editing	mean±standard deviation	n/a	n/a	n/a
b	in vitro prime editing editing in HEK293T-Adrb1 cell line	tevopegRNA1-ngRNA-HEK_r002	DNA	HEK293T-Adrb1	#2	biological	n/a	deep amplicon sequencing	20.92	% correct editing	mean±standard deviation	n/a	n/a	n/a
b	in vitro prime editing editing in HEK293T-Adrb1 cell line	tevopegRNA1-ngRNA-HEK_r003	DNA	HEK293T-Adrb1	#3	biological	n/a	deep amplicon sequencing	22.89	% correct editing	mean±standard deviation	n/a	n/a	n/a
b	in vitro prime editing editing in HEK293T-Adrb1 cell line	tevopegRNA1-ngRNA-HEK_r004	DNA	HEK293T-Adrb1	#4	biological	n/a	deep amplicon sequencing	19.77	% correct editing	mean±standard deviation	n/a	n/a	n/a
b	in vitro prime editing editing in HEK293T-Adrb1 cell line	tevopegRNA1-ngRNA-HEK_r005	DNA	HEK293T-Adrb1	#5	biological	n/a	deep amplicon sequencing	19.81	% correct editing	mean±standard deviation	n/a	n/a	n/a
b	in vitro prime editing editing in HEK293T-Adrb1 cell line	tevopegRNA1-tevongRNA-HEK_r001	DNA	HEK293T-Adrb1	#1	biological	n/a	deep amplicon sequencing	27.19	% correct editing	mean±standard deviation	n/a	n/a	n/a
b	in vitro prime editing editing in HEK293T-Adrb1 cell line	tevopegRNA1-tevongRNA-HEK_r002	DNA	HEK293T-Adrb1	#2	biological	n/a	deep amplicon sequencing	24.91	% correct editing	mean±standard deviation	n/a	n/a	n/a
b	in vitro prime editing editing in HEK293T-Adrb1 cell line	tevopegRNA1-tevongRNA-HEK_r003	DNA	HEK293T-Adrb1	#3	biological	n/a	deep amplicon sequencing	29.63	% correct editing	mean±standard deviation	n/a	n/a	n/a
b	in vitro prime editing editing in HEK293T-Adrb1 cell line	tevopegRNA1-tevongRNA-HEK_r004	DNA	HEK293T-Adrb1	#4	biological	n/a	deep amplicon sequencing	29.75	% correct editing	mean±standard deviation	n/a	n/a	n/a
b	in vitro prime editing editing in HEK293T-Adrb1 cell line	tevopegRNA1-tevongRNA-HEK_r005	DNA	HEK293T-Adrb1	#5	biological	n/a	deep amplicon sequencing	24.26	% correct editing	mean±standard deviation	n/a	n/a	n/a
b	in vitro prime editing editing in HEK293T-Adrb1 cell line	tmppegRNA1-ngRNA-HEK_r001	DNA	HEK293T-Adrb1	#1	biological	n/a	deep amplicon sequencing	18.54	% correct editing	mean±standard deviation	n/a	n/a	n/a
b	in vitro prime editing editing in HEK293T-Adrb1 cell line	tmppegRNA1-ngRNA-HEK_r002	DNA	HEK293T-Adrb1	#2	biological	n/a	deep amplicon sequencing	23.75	% correct editing	mean±standard deviation	n/a	n/a	n/a
b	in vitro prime editing editing in HEK293T-Adrb1 cell line	tmppegRNA1-ngRNA-HEK_r003	DNA	HEK293T-Adrb1	#3	biological	n/a	deep amplicon sequencing	22.27	% correct editing	mean±standard deviation	n/a	n/a	n/a
b	in vitro prime editing editing in HEK293T-Adrb1 cell line	tmppegRNA1-ngRNA-HEK_r004	DNA	HEK293T-Adrb1	#4	biological	n/a	deep amplicon sequencing	17.48	% correct editing	mean±standard deviation	n/a	n/a	n/a
b	in vitro prime editing editing in HEK293T-Adrb1 cell line	tmppegRNA1-ngRNA-HEK_r005	DNA	HEK293T-Adrb1	#5	biological	n/a	deep amplicon sequencing	19.39	% correct editing	mean±standard deviation	n/a	n/a	n/a
b	in vitro prime editing editing in HEK293T-Adrb1 cell line	pegRNA1-tmpngRNA-HEK_r001	DNA	HEK293T-Adrb1	#1	biological	n/a	deep amplicon sequencing	23.8	% correct editing	mean±standard deviation	n/a	n/a	n/a
b	in vitro prime editing editing in HEK293T-Adrb1 cell line	pegRNA1-tmpngRNA-HEK_r002	DNA	HEK293T-Adrb1	#2	biological	n/a	deep amplicon sequencing	22.56	% correct editing	mean±standard deviation	n/a	n/a	n/a
b	in vitro prime editing editing in HEK293T-Adrb1 cell line	pegRNA1-tmpngRNA-HEK_r003	DNA	HEK293T-Adrb1	#3	biological	n/a	deep amplicon sequencing	18.97	% correct editing	mean±standard deviation	n/a	n/a	n/a
b	in vitro prime editing editing in HEK293T-Adrb1 cell line	pegRNA1-tmpngRNA-HEK_r004	DNA	HEK293T-Adrb1	#4	biological	n/a	deep amplicon sequencing	18.48	% correct editing	mean±standard deviation	n/a	n/a	n/a
b	in vitro prime editing editing in HEK293T-Adrb1 cell line	pegRNA1-tmpngRNA-HEK_r005	DNA	HEK293T-Adrb1	#5	biological	n/a	deep amplicon sequencing	18.78	% correct editing	mean±standard deviation	n/a	n/a	n/a
b	in vitro prime editing editing in HEK293T-Adrb1 cell line	tmppegRNA1-tmpngRNA-HEK_r001	DNA	HEK293T-Adrb1	#1	biological	n/a	deep amplicon sequencing	18.54	% correct editing	mean±standard deviation	n/a	n/a	n/a
b	in vitro prime editing editing in HEK293T-Adrb1 cell line	tmppegRNA1-tmpngRNA-HEK_r002	DNA	HEK293T-Adrb1	#2	biological	n/a	deep amplicon sequencing	23.75	% correct editing	mean±standard deviation	n/a	n/a	n/a
b	in vitro prime editing editing in HEK293T-Adrb1 cell line	tmppegRNA1-tmpngRNA-HEK_r003	DNA	HEK293T-Adrb1	#3	biological	n/a	deep amplicon sequencing	22.27	% correct editing	mean±standard deviation	n/a	n/a	n/a
b	in vitro prime editing editing in HEK293T-Adrb1 cell line	tmppegRNA1-tmpngRNA-HEK_r004	DNA	HEK293T-Adrb1	#4	biological	n/a	deep amplicon sequencing	17.48	% correct editing	mean±standard deviation	n/a	n/a	n/a
b	in vitro prime editing editing in HEK293T-Adrb1 cell line	tmppegRNA1-tmpngRNA-HEK_r005	DNA	HEK293T-Adrb1	#5	biological	n/a	deep amplicon sequencing	19.39	% correct editing	mean±standard deviation	n/a	n/a	n/a
b	in vitro prime editing editing in HEK293T-Adrb1 cell line	pegRNA1-ngRNA-HEK_r001	DNA	HEK293T-Adrb1	#1	biological	n/a	deep amplicon sequencing	0.32	% indels	mean±standard deviation	n/a	n/a	n/a
b	in vitro prime editing editing in HEK293T-Adrb1 cell line	pegRNA1-ngRNA-HEK_r002	DNA	HEK293T-Adrb1	#2	biological	n/a	deep amplicon sequencing	0.27	% indels	mean±standard deviation	n/a	n/a	n/a
b	in vitro prime editing editing in HEK293T-Adrb1 cell line	pegRNA1-ngRNA-HEK_r003	DNA	HEK293T-Adrb1	#3	biological	n/a	deep amplicon sequencing	0.37	% indels	mean±standard deviation	n/a	n/a	n/a
b	in vitro prime editing editing in HEK293T-Adrb1 cell line	pegRNA1-ngRNA-HEK_r004	DNA	HEK293T-Adrb1	#4	biological	n/a	deep amplicon sequencing	0.47	% indels	mean±standard deviation	n/a	n/a	n/a
b	in vitro prime editing editing in HEK293T-Adrb1 cell line	pegRNA1-ngRNA-HEK_r005	DNA	HEK293T-Adrb1	#5	biological	n/a	deep amplicon sequencing	0.36	% indels	mean±standard deviation	n/a	n/a	n/a
b	in vitro prime editing editing in HEK293T-Adrb1 cell line	pegRNA1-tevongRNA-HEK_r001	DNA	HEK293T-Adrb1	#1	biological	n/a	deep amplicon sequencing	0.64	% indels	mean±standard deviation	n/a	n/a	n/a
b	in vitro prime editing editing in HEK293T-Adrb1 cell line	pegRNA1-tevongRNA-HEK_r002	DNA	HEK293T-Adrb1	#2	biological	n/a	deep amplicon sequencing	0.67	% indels	mean±standard deviation	n/a	n/a	n/a
b	in vitro prime editing editing in HEK293T-Adrb1 cell line	pegRNA1-tevongRNA-HEK_r003	DNA	HEK293T-Adrb1	#3	biological	n/a	deep amplicon sequencing	0.37	% indels	mean±standard deviation	n/a	n/a	n/a
b	in vitro prime editing editing in HEK293T-Adrb1 cell line	pegRNA1-tevongRNA-HEK_r004	DNA	HEK293T-Adrb1	#4	biological	n/a	deep amplicon sequencing	0.45	% indels	mean±standard deviation	n/a	n/a	n/a
b	in vitro prime editing editing in HEK293T-Adrb1 cell line	pegRNA1-tevongRNA-HEK_r005	DNA	HEK293T-Adrb1	#5	biological	n/a	deep amplicon sequencing	0.49	% indels	mean±standard deviation	n/a	n/a	n/a
b	in vitro prime editing editing in HEK293T-Adrb1 cell line	tevopegRNA1-ngRNA-HEK_r001	DNA	HEK293T-Adrb1	#1	biological	n/a	deep amplicon sequencing	0.45	% indels	mean±standard deviation	n/a	n/a	n/a
b	in vitro prime editing editing in HEK293T-Adrb1 cell line	tevopegRNA1-ngRNA-HEK_r002	DNA	HEK293T-Adrb1	#2	biological	n/a	deep amplicon sequencing	0.31	% indels	mean±standard deviation	n/a	n/a	n/a
b	in vitro prime editing editing in HEK293T-Adrb1 cell line	tevopegRNA1-ngRNA-HEK_r003	DNA	HEK293T-Adrb1	#3	biological	n/a	deep amplicon sequencing	0.38	% indels	mean±standard deviation	n/a	n/a	n/a
b	in vitro prime editing editing in HEK293T-Adrb1 cell line	tevopegRNA1-ngRNA-HEK_r004	DNA	HEK293T-Adrb1	#4	biological	n/a	deep amplicon sequencing	0.45	% indels	mean±standard deviation	n/a	n/a	n/a
b	in vitro prime editing editing in HEK293T-Adrb1 cell line	tevopegRNA1-ngRNA-HEK_r005	DNA	HEK293T-Adrb1	#5	biological	n/a	deep amplicon sequencing	0.37	% indels	mean±standard deviation	n/a	n/a	n/a
b	in vitro prime editing editing in HEK293T-Adrb1 cell line	tevopegRNA1-tevongRNA-HEK_r001	DNA	HEK293T-Adrb1	#1	biological	n/a	deep amplicon sequencing	0.73	% indels	mean±standard deviation	n/a	n/a	n/a
b	in vitro prime editing editing in HEK293T-Adrb1 cell line	tevopegRNA1-tevongRNA-HEK_r002	DNA	HEK293T-Adrb1	#2	biological	n/a	deep amplicon sequencing	0.56	% indels	mean±standard deviation	n/a	n/a	n/a
b	in vitro prime editing editing in HEK293T-Adrb1 cell line	tevopegRNA1-tevongRNA-HEK_r003	DNA	HEK293T-Adrb1	#3	biological	n/a	deep amplicon sequencing	0.93	% indels	mean±standard deviation	n/a	n/a	n/a
b	in vitro prime editing editing in HEK293T-Adrb1 cell line	tevopegRNA1-tevongRNA-HEK_r004	DNA	HEK293T-Adrb1	#4	biological	n/a	deep amplicon sequencing	0.72	% indels	mean±standard deviation	n/a	n/a	n/a
b	in vitro prime editing editing in HEK293T-Adrb1 cell line	tevopegRNA1-tevongRNA-HEK_r005	DNA	HEK293T-Adrb1	#5	biological	n/a	deep amplicon sequencing	0.59	% indels	mean±standard deviation	n/a	n/a	n/a
b	in vitro prime editing editing in HEK293T-Adrb1 cell line	tmppegRNA1-ngRNA-HEK_r001	DNA	HEK293T-Adrb1	#1	biological	n/a	deep amplicon sequencing	0.54	% indels	mean±standard deviation	n/a	n/a	n/a
b	in vitro prime editing editing in HEK293T-Adrb1 cell line	tmppegRNA1-ngRNA-HEK_r002	DNA	HEK293T-Adrb1	#2	biological	n/a	deep amplicon sequencing	0.57	% indels	mean±standard deviation	n/a	n/a	n/a
b	in vitro prime editing editing in HEK293T-Adrb1 cell line	tmppegRNA1-ngRNA-HEK_r003	DNA	HEK293T-Adrb1	#3	biological	n/a	deep amplicon sequencing	0.69	% indels	mean±standard deviation	n/a	n/a	n/a
b	in vitro prime editing editing in HEK293T-Adrb1 cell line	tmppegRNA1-ngRNA-HEK_r004	DNA	HEK293T-Adrb1	#4	biological	n/a	deep amplicon sequencing	0.76	% indels	mean±standard deviation	n/a	n/a	n/a
b	in vitro prime editing editing in HEK293T-Adrb1 cell line	tmppegRNA1-ngRNA-HEK_r005	DNA	HEK293T-Adrb1	#5	biological	n/a	deep amplicon sequencing	0.76	% indels	mean±standard deviation	n/a	n/a	n/a
b	in vitro prime editing editing in HEK293T-Adrb1 cell line	pegRNA1-tmpngRNA-HEK_r001	DNA	HEK293T-Adrb1	#1	biological	n/a	deep amplicon sequencing	0.39	% indels	mean±standard deviation	n/a	n/a	n/a
b	in vitro prime editing editing in HEK293T-Adrb1 cell line	pegRNA1-tmpngRNA-HEK_r002	DNA	HEK293T-Adrb1	#2	biological	n/a	deep amplicon sequencing	0.51	% indels	mean±standard deviation	n/a	n/a	n/a
b	in vitro prime editing editing in HEK293T-Adrb1 cell line	pegRNA1-tmpngRNA-HEK_r003	DNA	HEK293T-Adrb1	#3	biological	n/a	deep amplicon sequencing	0.48	% indels	mean±standard deviation	n/a	n/a	n/a
b	in vitro prime editing editing in HEK293T-Adrb1 cell line	pegRNA1-tmpngRNA-HEK_r004	DNA	HEK293T-Adrb1	#4	biological	n/a	deep amplicon sequencing	0.65	% indels	mean±standard deviation	n/a	n/a	n/a
b	in vitro prime editing editing in HEK293T-Adrb1 cell line	pegRNA1-tmpngRNA-HEK_r005	DNA	HEK293T-Adrb1	#5	biological	n/a	deep amplicon sequencing	0.46	% indels	mean±standard deviation	n/a	n/a	n/a
b	in vitro prime editing editing in HEK293T-Adrb1 cell line	tmppegRNA1-tmpngRNA-HEK_r001	DNA	HEK293T-Adrb1	#1	biological	n/a	deep amplicon sequencing	0.5	% indels	mean±standard deviation	n/a	n/a	n/a
b	in vitro prime editing editing in HEK293T-Adrb1 cell line	tmppegRNA1-tmpngRNA-HEK_r002	DNA	HEK293T-Adrb1	#2	biological	n/a	deep amplicon sequencing	0.47	% indels	mean±standard deviation	n/a	n/a	n/a
b	in vitro prime editing editing in HEK293T-Adrb1 cell line	tmppegRNA1-tmpngRNA-HEK_r003	DNA	HEK293T-Adrb1	#3	biological	n/a	deep amplicon sequencing	0.7	% indels	mean±standard deviation	n/a	n/a	n/a
b	in vitro prime editing editing in HEK293T-Adrb1 cell line	tmppegRNA1-tmpngRNA-HEK_r004	DNA	HEK293T-Adrb1	#4	biological	n/a	deep amplicon sequencing	0.65	% indels	mean±standard deviation	n/a	n/a	n/a
b	in vitro prime editing editing in HEK293T-Adrb1 cell line	tmppegRNA1-tmpngRNA-HEK_r005	DNA	HEK293T-Adrb1	#5	biological	n/a	deep amplicon sequencing	0.51	% indels	mean±standard deviation	n/a	n/a	n/a
c	in vitro prime editing editing in HEK293T-Eif2b4 cell line	pegRNA-HEK_r001	DNA	HEK293T-Adrb1	#1	biological	n/a	deep amplicon sequencing	28.76	% correct editing	mean±standard deviation	n/a	n/a	n/a
c	in vitro prime editing editing in HEK293T-Eif2b4 cell line	pegRNA-HEK_r002	DNA	HEK293T-Adrb1	#2	biological	n/a	deep amplicon sequencing	30.63	% correct editing	mean±standard deviation	n/a	n/a	n/a
c	in vitro prime editing editing in HEK293T-Eif2b4 cell line	pegRNA-HEK_r003	DNA	HEK293T-Adrb1	#3	biological	n/a	deep amplicon sequencing	33.96	% correct editing	mean±standard deviation	n/a	n/a	n/a
c	in vitro prime editing editing in HEK293T-Eif2b4 cell line	tevopegRNA-HEK_r001	DNA	HEK293T-Adrb1	#1	biological	n/a	deep amplicon sequencing	25.09	% correct editing	mean±standard deviation	n/a	n/a	n/a
c	in vitro prime editing editing in HEK293T-Eif2b4 cell line	tevopegRNA-HEK_r002	DNA	HEK293T-Adrb1	#2	biological	n/a	deep amplicon sequencing	27.23	% correct editing	mean±standard deviation	n/a	n/a	n/a
c	in vitro prime editing editing in HEK293T-Eif2b4 cell line	tevopegRNA-HEK_r003	DNA	HEK293T-Adrb1	#3	biological	n/a	deep amplicon sequencing	28.38	% correct editing	mean±standard deviation	n/a	n/a	n/a
c	in vitro prime editing editing in HEK293T-Eif2b4 cell line	pegRNA-ngRNA-HEK_r001	DNA	HEK293T-Adrb1	#1	biological	n/a	deep amplicon sequencing	41.26	% correct editing	mean±standard deviation	n/a	n/a	n/a
c	in vitro prime editing editing in HEK293T-Eif2b4 cell line	pegRNA-ngRNA-HEK_r002	DNA	HEK293T-Adrb1	#2	biological	n/a	deep amplicon sequencing	35.8	% correct editing	mean±standard deviation	n/a	n/a	n/a
c	in vitro prime editing editing in HEK293T-Eif2b4 cell line	pegRNA-ngRNA-HEK_r003	DNA	HEK293T-Adrb1	#3	biological	n/a	deep amplicon sequencing	33.81	% correct editing	mean±standard deviation	n/a	n/a	n/a
c	in vitro prime editing editing in HEK293T-Eif2b4 cell line	tevopegRNA-ngRNA-HEK_r001	DNA	HEK293T-Adrb1	#1	biological	n/a	deep amplicon sequencing	45.44	% correct editing	mean±standard deviation	n/a	n/a	n/a
c	in vitro prime editing editing in HEK293T-Eif2b4 cell line	tevopegRNA-ngRNA-HEK_r002	DNA	HEK293T-Adrb1	#2	biological	n/a	deep amplicon sequencing	31.78	% correct editing	mean±standard deviation	n/a	n/a	n/a
[truncated: 97 more rows]

## Sheet: Supplementary-fig3
panel_ID	experiment_type	sample_ID	sample_type	sample_origin	replicate_ID	replicate_type	sex	analysis_method	plotted_value	unit	data_displayed	Verification-of-normality	associated p-value	statistical_analysis
[truncated: 96 more rows]

[truncated: 14 more sheets: Supplementary-fig4, Supplementary-fig5, Supplementary-fig6, Supplementary-fig7, Supplementary-fig8, Supplementary-fig9, Supplementary-fig10, Supplementary-fig12, Supplementary-fig13, Supplementary-fig14, Supplementary-fig15, Supplementary-fig16, Supplementary-fig17, Supplementary-fig19]
